# Supplementary material for: Neural-net-based cell deconvolution from DNA methylation reveals tumor microenvironment associated with cancer prognosis
Source: NAR Cancer. 2024 May 15;6(2):zcae022. doi: 10.1093/narcan/zcae022 (PMC11094754; doi:10.1093/narcan/zcae022)
Supplement: zcae022_Supplemental_Files [file zcae022_supplemental_files.zip]

Archive with 2 entries (2 files):
- 231219_suptable.xlsx
- 240418_figs_sup-comp_v2.pdf
