# Supplementary material for: Neural-net-based cell deconvolution from DNA methylation reveals tumor microenvironment associated with cancer prognosis
Source: NAR Cancer. 2024 May 15;6(2):zcae022. doi: 10.1093/narcan/zcae022 (PMC11094754; doi:10.1093/narcan/zcae022)
Supplement: zcae022_Supplemental_Files [file zcae022_supplemental_files.zip › 231219_suptable.xlsx]

## Sheet: S1 Sample list
FileID	Biosample term name	Tissue	MinorGroup	Project	Assay	model comparison
GSM5652176	Adipocytes	Adipocytes	Adipocytes	GSE186458	WGBS	Test
SRR6808723	Adipocyte	Adipocytes	Adipocytes	PRJNA437062	WGBS	Test
SRR6808722	Adipocyte	Adipocytes	Adipocytes	PRJNA437062	WGBS	Test
ENCFF318AMC	adipose tissue	Adipocytes	Adipocytes	Roadmap	WGBS	Train
GSM5652178	Adipocytes	Adipocytes	Adipocytes	GSE186458	WGBS	Test
GSM5652177	Adipocytes	Adipocytes	Adipocytes	GSE186458	WGBS	Test
SRR6808724	Adipocyte	Adipocytes	Adipocytes	PRJNA437062	WGBS	Test
ENCFF477GKI	adipose tissue	Adipocytes	Adipocytes	Roadmap	WGBS	Train
SRR6808725	Adipocyte	Adipocytes	Adipocytes	PRJNA437062	WGBS	Test
ENCFF103DNU	adipose tissue	Adipocytes	Adipocytes	Roadmap	WGBS	Train
ENCFF216DJL	adrenal gland	AdrenalGland	AdrenalGland	Roadmap	WGBS	Train
ENCFF618WAT	adrenal gland	AdrenalGland	AdrenalGland	ENCODE	WGBS	Train
ENCFF826PSA	adrenal gland	AdrenalGland	AdrenalGland	Roadmap	WGBS	Train
ENCFF000LUN	adrenal gland	AdrenalGland	AdrenalGland	ENCODE	RRBS
ENCFF000LUP	adrenal gland	AdrenalGland	AdrenalGland	ENCODE	RRBS
ENCFF913ZNZ	adrenal gland	AdrenalGland	AdrenalGland	ENCODE	WGBS	Train
ENCFF210XTE	adrenal gland	AdrenalGland	AdrenalGland	Roadmap	WGBS	Train
SRR10165515	brain	Nerve	Nerve	PRJNA574550	WGBS
SRR5343827	nucleus accumbens (NAcc)	Nerve	Nerve	PRJNA379177	WGBS
SRR5343826	prefrontal cortex (BA9)	Nerve	Nerve	PRJNA379177	WGBS
SRR5343825	nucleus accumbens (NAcc)	Nerve	Nerve	PRJNA379177	WGBS
GSM5652220	Oligodendrocytes	Nerve	Nerve	GSE186458	WGBS
ENCFF699KTW	tibial nerve	Nerve	Nerve	ENCODE	WGBS
GSM5652224	Neuron	Nerve	Nerve	GSE186458	WGBS
GSM5652221	Oligodendrocytes	Nerve	Nerve	GSE186458	WGBS
GSM5652222	Oligodendrocytes	Nerve	Nerve	GSE186458	WGBS
SRR15566621	nucleus accumbens	Nerve	Nerve	PRJNA756973	RRBS
SRR15566622	nucleus accumbens	Nerve	Nerve	PRJNA756973	RRBS
ENCFF843SYR	tibial nerve	Nerve	Nerve	ENCODE	WGBS
GSM5652225	Cortex-Neuron	Nerve	Nerve	GSE186458	WGBS
GSM5652223	Cortex-Neuron	Nerve	Nerve	GSE186458	WGBS
SRR15566623	nucleus accumbens	Nerve	Nerve	PRJNA756973	RRBS
ENCFF164EAU	spinal cord	Nerve	Nerve	Roadmap	WGBS
GSM5652219	Oligodendrocytes	Nerve	Nerve	GSE186458	WGBS
SRR5343829	hippocampus (HC)	Nerve	Nerve	PRJNA379177	WGBS
SRR12202394	non-neuronal (NeuN-) nuclei	Nerve	Nerve	PRJNA645607	WGBS
SRR12202395	non-neuronal (NeuN-) nuclei	Nerve	Nerve	PRJNA645607	WGBS
SRR12202396	non-neuronal (NeuN-) nuclei	Nerve	Nerve	PRJNA645607	WGBS
SRR12202397	non-neuronal (NeuN-) nuclei	Nerve	Nerve	PRJNA645607	WGBS
SRR12202398	non-neuronal (NeuN-) nuclei	Nerve	Nerve	PRJNA645607	WGBS
SRR12202399	neuronal (NeuN+) nuclei	Nerve	Nerve	PRJNA645607	WGBS
SRR12202391	neuronal (NeuN+) nuclei	Nerve	Nerve	PRJNA645607	WGBS
SRR12202390	neuronal (NeuN+) nuclei	Nerve	Nerve	PRJNA645607	WGBS
SRR12201325	neuronal (NeuN+) nuclei	Nerve	Nerve	PRJNA645607	WGBS
SRR12201324	non-neuronal (NeuN-) nuclei	Nerve	Nerve	PRJNA645607	WGBS
SRR15566629	nucleus accumbens	Nerve	Nerve	PRJNA756973	RRBS
SRR15566628	nucleus accumbens	Nerve	Nerve	PRJNA756973	RRBS
SRR15566627	nucleus accumbens	Nerve	Nerve	PRJNA756973	RRBS
SRR15566626	nucleus accumbens	Nerve	Nerve	PRJNA756973	RRBS
SRR15566625	nucleus accumbens	Nerve	Nerve	PRJNA756973	RRBS
SRR15566624	nucleus accumbens	Nerve	Nerve	PRJNA756973	RRBS
SRR10165514	brain	Nerve	Nerve	PRJNA574550	WGBS
SRR5343828	prefrontal cortex (BA9)	Nerve	Nerve	PRJNA379177	WGBS
GSM5652226	Cortex-Neuron	Nerve	Nerve	GSE186458	WGBS
GSM5652229	Cortex-Neuron	Nerve	Nerve	GSE186458	WGBS
GSM5652228	Cortex-Neuron	Nerve	Nerve	GSE186458	WGBS
ENCFF000LUQ	brain	Nerve	Nerve	ENCODE	RRBS
ENCFF000LUU	brain	Nerve	Nerve	ENCODE	RRBS
GSM5652227	Cortex-Neuron	Nerve	Nerve	GSE186458	WGBS
Hippocampus	Hippocampus	Nerve	Nerve	PRJNA629858	Nanopore
SRR10165504	brain	Nerve	Nerve	PRJNA574550	WGBS
SRR10165505	brain	Nerve	Nerve	PRJNA574550	WGBS
SRR10165506	brain	Nerve	Nerve	PRJNA574550	WGBS
SRR10165507	brain	Nerve	Nerve	PRJNA574550	WGBS
SRR10165508	brain	Nerve	Nerve	PRJNA574550	WGBS
SRR12202392	neuronal (NeuN+) nuclei	Nerve	Nerve	PRJNA645607	WGBS
SRR10165510	brain	Nerve	Nerve	PRJNA574550	WGBS
GSM5652231	Cerebellum-Neuron	Nerve	Nerve	GSE186458	WGBS
SRR12202393	neuronal (NeuN+) nuclei	Nerve	Nerve	PRJNA645607	WGBS
GSM5652232	Cortex-Neuron	Nerve	Nerve	GSE186458	WGBS
GSM5652230	Cortex-Neuron	Nerve	Nerve	GSE186458	WGBS
SRR10165513	brain	Nerve	Nerve	PRJNA574550	WGBS
SRR10165512	brain	Nerve	Nerve	PRJNA574550	WGBS
SRR10165511	brain	Nerve	Nerve	PRJNA574550	WGBS
SRR10165509	brain	Nerve	Nerve	PRJNA574550	WGBS
ENCFF000LWP	zone of skin	Skin	Skin	ENCODE	RRBS
SRR15114612	skin	Skin	Skin	PRJNA556128	RRBS
SRR1042903	skin	Skin	Skin	PRJNA230619	WGBS
SRR1042904	skin	Skin	Skin	PRJNA230619	WGBS
SRR1042905	skin	Skin	Skin	PRJNA230619	WGBS
SRR1042906	skin	Skin	Skin	PRJNA230619	WGBS
ENCFF219GCQ	lower leg skin	Skin	Skin	ENCODE	WGBS
SRR15114610	skin	Skin	Skin	PRJNA556128	RRBS
ENCFF000LWO	zone of skin	Skin	Skin	ENCODE	RRBS
SRR15114604	skin	Skin	Skin	PRJNA556128	RRBS
SRR15114602	skin	Skin	Skin	PRJNA556128	RRBS
GSM5652321	Epidermal-Keratinocytes	Skin	Skin	GSE186458	WGBS
SRR1042913	skin	Skin	Skin	PRJNA230619	WGBS
SRR15114606	skin	Skin	Skin	PRJNA556128	RRBS
SRR1042911	skin	Skin	Skin	PRJNA230619	WGBS
SRR1042910	skin	Skin	Skin	PRJNA230619	WGBS
SRR1042912	skin	Skin	Skin	PRJNA230619	WGBS
SRR1042908	skin	Skin	Skin	PRJNA230619	WGBS
ENCFF121VIX	lower leg skin	Skin	Skin	ENCODE	WGBS
SRR15114598	skin	Skin	Skin	PRJNA556128	RRBS
SRR15114600	skin	Skin	Skin	PRJNA556128	RRBS
SRR1042909	skin	Skin	Skin	PRJNA230619	WGBS
SRR1042907	skin	Skin	Skin	PRJNA230619	WGBS
ENCFF000LWL	skeletal muscle tissue	Muscle	Muscle	ENCODE	RRBS
ENCFF000LWD	skeletal muscle tissue	Muscle	Muscle	ENCODE	RRBS
ENCFF000LWK	skeletal muscle tissue	Muscle	Muscle	ENCODE	RRBS
ENCFF000LWH	skeletal muscle tissue	Muscle	Muscle	ENCODE	RRBS
GSM5652206	Skeletal-Muscle	Muscle	Muscle	GSE186458	WGBS	Test
ENCFF774GXJ	skeletal muscle myoblast	Muscle	Muscle	ENCODE	WGBS	Train
ENCFF837SXM	skeletal muscle myoblast	Muscle	Muscle	ENCODE	WGBS	Train
GSM5652205	Skeletal-Muscle	Muscle	Muscle	GSE186458	WGBS	Test
ENCFF913UZU	psoas muscle	Muscle	Muscle	Roadmap	WGBS	Train
GSM5652207	Aorta-Smooth-Muscle	Muscle	Muscle	GSE186458	WGBS	Test
GSM5652208	Coronary-Artery-Smooth-Muscle	Muscle	Muscle	GSE186458	WGBS	Test
GSM5652209	Bladder-Smooth-Muscle	Muscle	Muscle	GSE186458	WGBS	Test
GSM5652210	Prostate-Smooth-Muscle	Muscle	Muscle	GSE186458	WGBS	Test
GSM5652211	Lung-Bronchus-Smooth-Muscle	Muscle	Muscle	GSE186458	WGBS	Test
ENCFF588ETU	muscle of leg	Muscle	Muscle	Roadmap	WGBS	Train
ENCFF121ZES	psoas muscle	Muscle	Muscle	Roadmap	WGBS	Train
ENCFF645AZF	muscle of trunk	Muscle	Muscle	Roadmap	WGBS	Train
ENCFF536RSX	heart left ventricle	Cardiovascular	Cardiovascular	Roadmap	WGBS	Train
ENCFF000MAQ	cardiac muscle cell	Cardiovascular	Cardiovascular	ENCODE	RRBS
ENCFF000MAR	cardiac muscle cell	Cardiovascular	Cardiovascular	ENCODE	RRBS
ENCFF831OYO	heart right ventricle	Cardiovascular	Cardiovascular	Roadmap	WGBS	Train
Heart	Heart	Cardiovascular	Cardiovascular	PRJNA629858	Nanopore
ENCFF684JHX	heart left ventricle	Cardiovascular	Cardiovascular	Roadmap	WGBS	Train
ENCFF553HJV	aorta	Cardiovascular	Cardiovascular	Roadmap	WGBS	Train
ENCFF513ITC	heart right ventricle	Cardiovascular	Cardiovascular	Roadmap	WGBS	Train
ENCFF110AZO	right cardiac atrium	Cardiovascular	Cardiovascular	Roadmap	WGBS	Train
ENCFF560SMW	heart	Cardiovascular	Cardiovascular	Roadmap	WGBS	Train
GSM5652212	Heart-Cardiomyocyte	Cardiovascular	Cardiovascular	GSE186458	WGBS	Test
ENCFF000LVF	heart left ventricle	Cardiovascular	Cardiovascular	ENCODE	RRBS
GSM5652213	Heart-Cardiomyocyte	Cardiovascular	Cardiovascular	GSE186458	WGBS	Test
ENCFF000LVE	heart left ventricle	Cardiovascular	Cardiovascular	ENCODE	RRBS
GSM5652217	Heart-Cardiomyocyte	Cardiovascular	Cardiovascular	GSE186458	WGBS	Test
GSM5652216	Heart-Cardiomyocyte	Cardiovascular	Cardiovascular	GSE186458	WGBS	Test
GSM5652215	Heart-Cardiomyocyte	Cardiovascular	Cardiovascular	GSE186458	WGBS	Test
GSM5652214	Heart-Cardiomyocyte	Cardiovascular	Cardiovascular	GSE186458	WGBS	Test
GSM5652333	Esophagus-Epithelium	Esophangus	Esophangus	GSE186458	WGBS	Test
ENCFF510EMT	esophagus	Esophangus	Esophangus	Roadmap	WGBS	Train
SRR11671437	esophagus	Esophangus	Esophangus	PRJNA630082	WGBS	Test
SRR11671438	esophagus	Esophangus	Esophangus	PRJNA630082	WGBS	Test
SRR11671439	esophagus	Esophangus	Esophangus	PRJNA630082	WGBS	Test
ENCFF076CIO	esophagus squamous epithelium	Esophangus	Esophangus	ENCODE	WGBS	Train
GSM5652332	Esophagus-Epithelium	Esophangus	Esophangus	GSE186458	WGBS	Test
ENCFF237MNK	gastroesophageal sphincter	Esophangus	Esophangus	ENCODE	WGBS	Train
ENCFF577TCU	gastroesophageal sphincter	Esophangus	Esophangus	ENCODE	WGBS	Train
ENCFF952NTB	esophagus squamous epithelium	Esophangus	Esophangus	ENCODE	WGBS	Train
ENCFF625GVK	esophagus	Esophangus	Esophangus	Roadmap	WGBS	Train
GSM5652365	Gastric-antrum-Epithelium	Stomach	Stomach	GSE186458	WGBS	Test
GSM5652368	Gastric-antrum-Endocrine	Stomach	Stomach	GSE186458	WGBS	Test
GSM5652369	Gastric-antrum-Endocrine	Stomach	Stomach	GSE186458	WGBS	Test
GSM5652364	Gastric-body-Epithelium	Stomach	Stomach	GSE186458	WGBS	Test
GSM5652366	Gastric-antrum-Epithelium	Stomach	Stomach	GSE186458	WGBS	Test
GSM5652367	Gastric-antrum-Epithelium	Stomach	Stomach	GSE186458	WGBS	Test
GES_skL1_FFPE_N_decross_S2	Stomach_FFPE	Stomach	Stomach	220131_hWGBS_GES_skL_FFPE_saito	WGBS	Test
ENCFF534RNT	stomach	Stomach	Stomach	Roadmap	WGBS	Train
GES_skL2_FFPE_N_S4	Stomach_FFPE	Stomach	Stomach	220131_hWGBS_GES_skL_FFPE_saito	WGBS	Test
GES_skL4_Fresh_N_S9	Stomach_Fresh	Stomach	Stomach	220131_hWGBS_GES_skL_FFPE_saito	WGBS	Test
ENCFF000LWW	stomach	Stomach	Stomach	ENCODE	RRBS
ENCFF811QOG	stomach	Stomach	Stomach	ENCODE	WGBS	Train
ENCFF844EFX	stomach	Stomach	Stomach	ENCODE	WGBS	Train
GSM5652363	Gastric-body-Epithelium	Stomach	Stomach	GSE186458	WGBS	Test
GSM5652359	Gastric-fundus-Epithelium	Stomach	Stomach	GSE186458	WGBS	Test
ENCFF489CEV	stomach	Stomach	Stomach	Roadmap	WGBS	Train
GSM5652360	Gastric-fundus-Epithelium	Stomach	Stomach	GSE186458	WGBS	Test
GES_skL1_FFPE_N_S1	Stomach_FFPE	Stomach	Stomach	220131_hWGBS_GES_skL_FFPE_saito	WGBS	Test
GSM5652361	Gastric-fundus-Epithelium	Stomach	Stomach	GSE186458	WGBS	Test
ENCFF497YOO	stomach	Stomach	Stomach	Roadmap	WGBS	Train
GSM5652362	Gastric-body-Epithelium	Stomach	Stomach	GSE186458	WGBS	Test
ENCFF435SPL	stomach	Stomach	Stomach	Roadmap	WGBS	Train
ENCFF000LWS	stomach	Stomach	Stomach	ENCODE	RRBS
GSM5652378	Small-int-Epithelium	SmallIntestine	SmallIntestine	GSE186458	WGBS	Test
GSM5652379	Small-int-Epithelium	SmallIntestine	SmallIntestine	GSE186458	WGBS	Test
GSM5652381	Small-int-Epithelium	SmallIntestine	SmallIntestine	GSE186458	WGBS	Test
GSM5652380	Small-int-Epithelium	SmallIntestine	SmallIntestine	GSE186458	WGBS	Test
GSM5652382	Small-int-Endocrine	SmallIntestine	SmallIntestine	GSE186458	WGBS	Test
ENCFF521DHD	small intestine	SmallIntestine	SmallIntestine	Roadmap	WGBS	Train
ENCFF241AQC	small intestine	SmallIntestine	SmallIntestine	Roadmap	WGBS	Train
ENCFF122LEF	small intestine	SmallIntestine	SmallIntestine	Roadmap	WGBS	Train
ENCFF266NGW	small intestine	SmallIntestine	SmallIntestine	Roadmap	WGBS	Train
ENCFF424XKF	transverse colon	Colon	Colon	ENCODE	WGBS	Train
ENCFF923CZC	large intestine	Colon	Colon	Roadmap	WGBS	Train
ENCFF157POM	sigmoid colon	Colon	Colon	Roadmap	WGBS	Train
GSM5652370	Colon-Right-Epithelium	Colon	Colon	GSE186458	WGBS	Test
GSM5652371	Colon-Right-Epithelium	Colon	Colon	GSE186458	WGBS	Test
GSM5652372	Colon-Right-Endocrine	Colon	Colon	GSE186458	WGBS	Test
ENCFF455TQO	sigmoid colon	Colon	Colon	Roadmap	WGBS	Train
GSM5652374	Colon-Left-Endocrine	Colon	Colon	GSE186458	WGBS	Test
GSM5652375	Colon-Left-Endocrine	Colon	Colon	GSE186458	WGBS	Test
GSM5652376	Colon-Left-Epithelium	Colon	Colon	GSE186458	WGBS	Test
GSM5652377	Colon-Left-Epithelium	Colon	Colon	GSE186458	WGBS	Test
GSM5652373	Colon-Left-Epithelium	Colon	Colon	GSE186458	WGBS	Test
SRR10165705	liver	Liver_Pancreas	Liver	PRJNA574550	WGBS
ENCFF000LVN	liver	Liver_Pancreas	Liver	ENCODE	RRBS
ENCFF000LVJ	liver	Liver_Pancreas	Liver	ENCODE	RRBS
ENCFF000MCD	hepatocyte	Liver_Pancreas	Liver	ENCODE	RRBS
ENCFF000MBY	hepatocyte	Liver_Pancreas	Liver	ENCODE	RRBS
SRR10165532	liver	Liver_Pancreas	Liver	PRJNA574550	WGBS
SRR10165533	liver	Liver_Pancreas	Liver	PRJNA574550	WGBS
SRR10165531	liver	Liver_Pancreas	Liver	PRJNA574550	WGBS
SRR10165530	liver	Liver_Pancreas	Liver	PRJNA574550	WGBS
HPC6	Normal human hepatocytes purified from partial hepatectomy speimens	Liver_Pancreas	Liver	AMED-CREST	WGBS
HPC35	Normal human hepatocytes purified from partial hepatectomy speimens	Liver_Pancreas	Liver	AMED-CREST	WGBS
SRR10165534	liver	Liver_Pancreas	Liver	PRJNA574550	WGBS
SRR10165704	liver	Liver_Pancreas	Liver	PRJNA574550	WGBS
SRR10165701	liver	Liver_Pancreas	Liver	PRJNA574550	WGBS
SRR10165702	liver	Liver_Pancreas	Liver	PRJNA574550	WGBS
SRR10165700	liver	Liver_Pancreas	Liver	PRJNA574550	WGBS
SRR10165699	liver	Liver_Pancreas	Liver	PRJNA574550	WGBS
SRR10165698	liver	Liver_Pancreas	Liver	PRJNA574550	WGBS
Liver	Liver	Liver_Pancreas	Liver	PRJNA629858	Nanopore
HPC28	Normal human hepatocytes purified from partial hepatectomy speimens	Liver_Pancreas	Liver	AMED-CREST	WGBS
ENCFF577VGR	right lobe of liver	Liver_Pancreas	Liver	ENCODE	WGBS
GSM5652238	Liver-Hepatocytes	Liver_Pancreas	Liver	GSE186458	WGBS
GSM5652237	Liver-Hepatocytes	Liver_Pancreas	Liver	GSE186458	WGBS
GSM5652233	Liver-Hepatocytes	Liver_Pancreas	Liver	GSE186458	WGBS
GSM5652236	Liver-Hepatocytes	Liver_Pancreas	Liver	GSE186458	WGBS
GSM5652234	Liver-Hepatocytes	Liver_Pancreas	Liver	GSE186458	WGBS
GSM5652235	Liver-Hepatocytes	Liver_Pancreas	Liver	GSE186458	WGBS
SRR10165703	liver	Liver_Pancreas	Liver	PRJNA574550	WGBS
HPC27	Normal human hepatocytes purified from partial hepatectomy speimens	Liver_Pancreas	Liver	AMED-CREST	WGBS
SRR10165528	liver	Liver_Pancreas	Liver	PRJNA574550	WGBS
HPC20	Normal human hepatocytes purified from partial hepatectomy speimens	Liver_Pancreas	Liver	AMED-CREST	WGBS
SRR10165529	liver	Liver_Pancreas	Liver	PRJNA574550	WGBS
SRR10165503	liver	Liver_Pancreas	Liver	PRJNA574550	WGBS
SRR10165502	liver	Liver_Pancreas	Liver	PRJNA574550	WGBS
HPC25	Normal human hepatocytes purified from partial hepatectomy speimens	Liver_Pancreas	Liver	AMED-CREST	WGBS
SRR10165500	liver	Liver_Pancreas	Liver	PRJNA574550	WGBS
SRR10165499	liver	Liver_Pancreas	Liver	PRJNA574550	WGBS
SRR10165498	liver	Liver_Pancreas	Liver	PRJNA574550	WGBS
SRR10165497	liver	Liver_Pancreas	Liver	PRJNA574550	WGBS
SRR10165496	liver	Liver_Pancreas	Liver	PRJNA574550	WGBS
SRR10165501	liver	Liver_Pancreas	Liver	PRJNA574550	WGBS
HPC17	Hepatitis B virus-positive human hepatocytes purified from partial hepatectomy speimens	Liver_Pancreas	Liver	AMED-CREST	WGBS
GSM4728580	Pat 41_bile duct control - normal	Liver_Pancreas	Duct	GSE156299	EPIC
GSM4728538	Pat 22_bile duct control - normal	Liver_Pancreas	Duct	GSE156299	EPIC
GSM4728541	Pat 23_bile duct control - normal	Liver_Pancreas	Duct	GSE156299	EPIC
GSM4728543	Pat 25_bile duct control - normal	Liver_Pancreas	Duct	GSE156299	EPIC
GSM4728550	Pat 28_bile duct control - normal	Liver_Pancreas	Duct	GSE156299	EPIC
GSM4728553	Pat 29_bile duct control - normal	Liver_Pancreas	Duct	GSE156299	EPIC
GSM4728557	Pat 30_bile duct control - normal	Liver_Pancreas	Duct	GSE156299	EPIC
GSM4728559	Pat 31_bile duct control - normal	Liver_Pancreas	Duct	GSE156299	EPIC
GSM4728561	Pat 32_bile duct control - normal	Liver_Pancreas	Duct	GSE156299	EPIC
GSM4728562	Pat 33_bile duct control - normal	Liver_Pancreas	Duct	GSE156299	EPIC
GSM4728565	Pat 34_bile duct control - normal	Liver_Pancreas	Duct	GSE156299	EPIC
GSM4728567	Pat 35_bile duct control - normal	Liver_Pancreas	Duct	GSE156299	EPIC
GSM4728570	Pat 37_bile duct control - normal	Liver_Pancreas	Duct	GSE156299	EPIC
GSM4728574	Pat 38_bile duct control - normal	Liver_Pancreas	Duct	GSE156299	EPIC
GSM4728578	Pat 40_bile duct control - normal	Liver_Pancreas	Duct	GSE156299	EPIC
GSM4728583	Pat 42_bile duct control - normal	Liver_Pancreas	Duct	GSE156299	EPIC
GSM4728585	Pat 43_bile duct control - normal	Liver_Pancreas	Duct	GSE156299	EPIC
GSM4728588	Pat 44_bile duct control - normal	Liver_Pancreas	Duct	GSE156299	EPIC
GSM4728592	Pat 46_bile duct control - normal	Liver_Pancreas	Duct	GSE156299	EPIC
GSM4728595	Pat 47_bile duct control - normal	Liver_Pancreas	Duct	GSE156299	EPIC
GSM4728598	Pat 48_bile duct control - normal	Liver_Pancreas	Duct	GSE156299	EPIC
GSM4728600	Pat 49_bile duct control - normal	Liver_Pancreas	Duct	GSE156299	EPIC
GSM4728602	Pat 51_bile duct control - normal	Liver_Pancreas	Duct	GSE156299	EPIC
GSM4728606	Pat 53_bile duct control - normal	Liver_Pancreas	Duct	GSE156299	EPIC
GSM4728608	Pat 54_bile duct control - normal	Liver_Pancreas	Duct	GSE156299	EPIC
GSM5652358	Gallbladder-Epithelium	Liver_Pancreas	Duct	GSE186458	WGBS
GSM4728534	Pat 20_bile duct control - normal	Liver_Pancreas	Duct	GSE156299	EPIC
GSM4728531	Pat 19_bile duct control - normal	Liver_Pancreas	Duct	GSE156299	EPIC
GSM4728576	Pat 39_bile duct control - normal	Liver_Pancreas	Duct	GSE156299	EPIC
GSM4728524	Pat 16_bile duct control - normal	Liver_Pancreas	Duct	GSE156299	EPIC
GSM2389805	BileDuct	Liver_Pancreas	Duct	GSE89803	450K
GSM2389806	BileDuct	Liver_Pancreas	Duct	GSE89803	450K
GSM4728526	Pat 17_bile duct control - normal	Liver_Pancreas	Duct	GSE156299	EPIC
GSM2389808	BileDuct	Liver_Pancreas	Duct	GSE89803	450K
GSM4728493	Pat 01_bile duct control - normal	Liver_Pancreas	Duct	GSE156299	EPIC
GSM4728495	Pat 02_bile duct control - normal	Liver_Pancreas	Duct	GSE156299	EPIC
GSM4728497	Pat 03_bile duct control - normal	Liver_Pancreas	Duct	GSE156299	EPIC
GSM5652239	Pancreas-Duct	Liver_Pancreas	Duct	GSE186458	WGBS
GSM5652240	Pancreas-Duct	Liver_Pancreas	Duct	GSE186458	WGBS
GSM4728499	Pat 04_bile duct control - normal	Liver_Pancreas	Duct	GSE156299	EPIC
GSM4728503	Pat 06_bile duct control - normal	Liver_Pancreas	Duct	GSE156299	EPIC
GSM4728504	Pat 07_bile duct control - normal	Liver_Pancreas	Duct	GSE156299	EPIC
GSM2389807	BileDuct	Liver_Pancreas	Duct	GSE89803	450K
GSM4728508	Pat 09_bile duct control - normal	Liver_Pancreas	Duct	GSE156299	EPIC
GSM5652241	Pancreas-Duct	Liver_Pancreas	Duct	GSE186458	WGBS
GSM4728516	Pat 13_bile duct control - normal	Liver_Pancreas	Duct	GSE156299	EPIC
GSM5652242	Pancreas-Duct	Liver_Pancreas	Duct	GSE186458	WGBS
GSM4728510	Pat 11_bile duct control - normal	Liver_Pancreas	Duct	GSE156299	EPIC
GSM4728519	Pat 14_bile duct control - normal	Liver_Pancreas	Duct	GSE156299	EPIC
GSM4728514	Pat 12_bile duct control - normal	Liver_Pancreas	Duct	GSE156299	EPIC
ENCFF500DKA	pancreas	Liver_Pancreas	Pancreas	Roadmap	WGBS
ENCFF699RBP	body of pancreas	Liver_Pancreas	Pancreas	ENCODE	WGBS
GSM5652251	Pancreas-Beta	Liver_Pancreas	Pancreas	GSE186458	WGBS
GSM5652252	Pancreas-Beta	Liver_Pancreas	Pancreas	GSE186458	WGBS
GSM5652253	Pancreas-Alpha	Liver_Pancreas	Pancreas	GSE186458	WGBS
GSM5652254	Pancreas-Alpha	Liver_Pancreas	Pancreas	GSE186458	WGBS
GSM5652255	Pancreas-Alpha	Liver_Pancreas	Pancreas	GSE186458	WGBS
ENCFF763RUE	pancreas	Liver_Pancreas	Pancreas	Roadmap	WGBS
ENCFF000LVU	pancreas	Liver_Pancreas	Pancreas	ENCODE	RRBS
GSM5652246	Pancreas-Acinar	Liver_Pancreas	Pancreas	GSE186458	WGBS
ENCFF000LVW	pancreas	Liver_Pancreas	Pancreas	ENCODE	RRBS
GSM5652243	Pancreas-Acinar	Liver_Pancreas	Pancreas	GSE186458	WGBS
GSM5652244	Pancreas-Acinar	Liver_Pancreas	Pancreas	GSE186458	WGBS
GSM5652245	Pancreas-Acinar	Liver_Pancreas	Pancreas	GSE186458	WGBS
GSM5652249	Pancreas-Delta	Liver_Pancreas	Pancreas	GSE186458	WGBS
GSM5652250	Pancreas-Beta	Liver_Pancreas	Pancreas	GSE186458	WGBS
GSM5652248	Pancreas-Delta	Liver_Pancreas	Pancreas	GSE186458	WGBS
ENCFF748MTS	body of pancreas	Liver_Pancreas	Pancreas	ENCODE	WGBS
GSM5652247	Pancreas-Delta	Liver_Pancreas	Pancreas	GSE186458	WGBS
SRR6350346	Thyroid	Thyroid	Thyroid	PRJNA421266	RRBS
SRR6350337	Thyroid	Thyroid	Thyroid	PRJNA421266	RRBS
SRR6350326	Thyroid	Thyroid	Thyroid	PRJNA421266	RRBS
SRR6350340	Thyroid	Thyroid	Thyroid	PRJNA421266	RRBS
SRR6350341	Thyroid	Thyroid	Thyroid	PRJNA421266	RRBS
SRR6350342	Thyroid	Thyroid	Thyroid	PRJNA421266	RRBS
SRR6350343	Thyroid	Thyroid	Thyroid	PRJNA421266	RRBS
SRR6350345	Thyroid	Thyroid	Thyroid	PRJNA421266	RRBS
SRR6350338	Thyroid	Thyroid	Thyroid	PRJNA421266	RRBS
SRR6350339	Thyroid	Thyroid	Thyroid	PRJNA421266	RRBS
SRR6350335	Thyroid	Thyroid	Thyroid	PRJNA421266	RRBS
SRR6350334	Thyroid	Thyroid	Thyroid	PRJNA421266	RRBS
SRR6350333	Thyroid	Thyroid	Thyroid	PRJNA421266	RRBS
SRR6350332	Thyroid	Thyroid	Thyroid	PRJNA421266	RRBS
SRR6350331	Thyroid	Thyroid	Thyroid	PRJNA421266	RRBS
SRR6350330	Thyroid	Thyroid	Thyroid	PRJNA421266	RRBS
ENCFF497IYX	thyroid gland	Thyroid	Thyroid	ENCODE	WGBS
SRR6350329	Thyroid	Thyroid	Thyroid	PRJNA421266	RRBS
SRR6350328	Thyroid	Thyroid	Thyroid	PRJNA421266	RRBS
SRR6350327	Thyroid	Thyroid	Thyroid	PRJNA421266	RRBS
SRR6350325	Thyroid	Thyroid	Thyroid	PRJNA421266	RRBS
SRR6350336	Thyroid	Thyroid	Thyroid	PRJNA421266	RRBS
SRR6350347	Thyroid	Thyroid	Thyroid	PRJNA421266	RRBS
SRR6350364	Thyroid	Thyroid	Thyroid	PRJNA421266	RRBS
SRR6350350	Thyroid	Thyroid	Thyroid	PRJNA421266	RRBS
ENCFF223LJW	thyroid gland	Thyroid	Thyroid	ENCODE	WGBS
GSM5652266	Thyroid-Epithelium	Thyroid	Thyroid	GSE186458	WGBS
GSM5652265	Thyroid-Epithelium	Thyroid	Thyroid	GSE186458	WGBS
GSM5652264	Thyroid-Epithelium	Thyroid	Thyroid	GSE186458	WGBS
SRR6350349	Thyroid	Thyroid	Thyroid	PRJNA421266	RRBS
SRR6350344	Thyroid	Thyroid	Thyroid	PRJNA421266	RRBS
SRR6350367	Thyroid	Thyroid	Thyroid	PRJNA421266	RRBS
SRR6350366	Thyroid	Thyroid	Thyroid	PRJNA421266	RRBS
SRR6350363	Thyroid	Thyroid	Thyroid	PRJNA421266	RRBS
SRR6350362	Thyroid	Thyroid	Thyroid	PRJNA421266	RRBS
SRR6350361	Thyroid	Thyroid	Thyroid	PRJNA421266	RRBS
SRR6350360	Thyroid	Thyroid	Thyroid	PRJNA421266	RRBS
SRR6350359	Thyroid	Thyroid	Thyroid	PRJNA421266	RRBS
SRR6350365	Thyroid	Thyroid	Thyroid	PRJNA421266	RRBS
SRR6350353	Thyroid	Thyroid	Thyroid	PRJNA421266	RRBS
SRR6350355	Thyroid	Thyroid	Thyroid	PRJNA421266	RRBS
SRR6350356	Thyroid	Thyroid	Thyroid	PRJNA421266	RRBS
SRR6350351	Thyroid	Thyroid	Thyroid	PRJNA421266	RRBS
SRR6350352	Thyroid	Thyroid	Thyroid	PRJNA421266	RRBS
SRR6350354	Thyroid	Thyroid	Thyroid	PRJNA421266	RRBS
SRR6350357	Thyroid	Thyroid	Thyroid	PRJNA421266	RRBS
SRR6350358	Thyroid	Thyroid	Thyroid	PRJNA421266	RRBS
ENCFF303ZGP	ovary	Ovary	Ovary	ENCODE	WGBS	Train
GSM5652270	Ovary-Epithelium	Ovary	Ovary	GSE186458	WGBS	Test
ENCFF189WPY	ovary	Ovary	Ovary	ENCODE	WGBS	Train
ENCFF247ILV	ovary	Ovary	Ovary	Roadmap	WGBS	Train
ENCFF715DMX	testis	Testis	Testis	ENCODE	WGBS
ENCFF000LWY	testis	Testis	Testis	ENCODE	RRBS
ENCFF000LWT	testis	Testis	Testis	ENCODE	RRBS
ENCFF638QVP	testis	Testis	Testis	ENCODE	WGBS
GSM5652263	Kidney-Glomerular-Podocytes	Kidney	Kidney	GSE186458	WGBS
GSM5652262	Kidney-Glomerular-Podocytes	Kidney	Kidney	GSE186458	WGBS
GSM5652261	Kidney-Glomerular-Podocytes	Kidney	Kidney	GSE186458	WGBS
SRR530648	kidney	Kidney	Kidney	PRJNA171703	WGBS
GSM5652259	Kidney-Tubular-Epithelium	Kidney	Kidney	GSE186458	WGBS
GSM5652258	Kidney-Tubular-Epithelium	Kidney	Kidney	GSE186458	WGBS
GSM5652257	Kidney-Glomerular-Epithelium	Kidney	Kidney	GSE186458	WGBS
GSM5652256	Kidney-Glomerular-Epithelium	Kidney	Kidney	GSE186458	WGBS
SRR6666413	kidney	Kidney	Kidney	PRJNA432710	RRBS
ENCFF000LVA	kidney	Kidney	Kidney	ENCODE	RRBS
SRR6666411	kidney	Kidney	Kidney	PRJNA432710	RRBS
ENCFF000LVB	kidney	Kidney	Kidney	ENCODE	RRBS
GSM5652260	Kidney-Tubular-Epithelium	Kidney	Kidney	GSE186458	WGBS
SRR6666412	kidney	Kidney	Kidney	PRJNA432710	RRBS
SRR10165489	bladder epith cells	Bladder	Bladder	PRJNA574550	WGBS
SRR10165488	bladder epith cells	Bladder	Bladder	PRJNA574550	WGBS
SRR10165491	bladder epith cells	Bladder	Bladder	PRJNA574550	WGBS
SRR10165492	bladder epith cells	Bladder	Bladder	PRJNA574550	WGBS
SRR10165484	bladder epith cells	Bladder	Bladder	PRJNA574550	WGBS
SRR10165490	bladder epith cells	Bladder	Bladder	PRJNA574550	WGBS
SRR10165483	bladder epith cells	Bladder	Bladder	PRJNA574550	WGBS
SRR10165494	bladder epith cells	Bladder	Bladder	PRJNA574550	WGBS
SRR10165495	bladder epith cells	Bladder	Bladder	PRJNA574550	WGBS
SRR10165480	bladder epith cells	Bladder	Bladder	PRJNA574550	WGBS
SRR10165481	bladder epith cells	Bladder	Bladder	PRJNA574550	WGBS
SRR10165482	bladder epith cells	Bladder	Bladder	PRJNA574550	WGBS
SRR10165485	bladder epith cells	Bladder	Bladder	PRJNA574550	WGBS
SRR10165486	bladder epith cells	Bladder	Bladder	PRJNA574550	WGBS
SRR10165493	bladder epith cells	Bladder	Bladder	PRJNA574550	WGBS
SRR10165487	bladder epith cells	Bladder	Bladder	PRJNA574550	WGBS
ENCFF008YRN	bladder	Bladder	Bladder	Roadmap	WGBS
SRR13983867	Bladder	Bladder	Bladder	PRJNA715028	RRBS
GSM5652344	Bladder-Epithelium	Bladder	Bladder	GSE186458	WGBS
GSM5652345	Bladder-Epithelium	Bladder	Bladder	GSE186458	WGBS
SRR13983864	Bladder	Bladder	Bladder	PRJNA715028	RRBS
SRR13983865	Bladder	Bladder	Bladder	PRJNA715028	RRBS
SRR13983866	Bladder	Bladder	Bladder	PRJNA715028	RRBS
SRR13983868	Bladder	Bladder	Bladder	PRJNA715028	RRBS
SRR13983875	Bladder	Bladder	Bladder	PRJNA715028	RRBS
SRR13983883	Bladder	Bladder	Bladder	PRJNA715028	RRBS
SRR13983884	Bladder	Bladder	Bladder	PRJNA715028	RRBS
SRR13983885	Bladder	Bladder	Bladder	PRJNA715028	RRBS
SRR13983889	Bladder	Bladder	Bladder	PRJNA715028	RRBS
GSM5652343	Bladder-Epithelium	Bladder	Bladder	GSE186458	WGBS
GSM5652346	Bladder-Epithelium	Bladder	Bladder	GSE186458	WGBS
GSM5652342	Bladder-Epithelium	Bladder	Bladder	GSE186458	WGBS
SRR13983908	Bladder	Bladder	Bladder	PRJNA715028	RRBS
SRR13983900	Bladder	Bladder	Bladder	PRJNA715028	RRBS
SRR13983906	Bladder	Bladder	Bladder	PRJNA715028	RRBS
SRR13983907	Bladder	Bladder	Bladder	PRJNA715028	RRBS
SRR6156036	prostate gland	Prostate	Prostate	PRJNA413840	WGBS
SRR6156037	prostate gland	Prostate	Prostate	PRJNA413840	WGBS
GSM5652341	Prostate-Epithelium	Prostate	Prostate	GSE186458	WGBS
GSM5652340	Prostate-Epithelium	Prostate	Prostate	GSE186458	WGBS
GSM5652339	Prostate-Epithelium	Prostate	Prostate	GSE186458	WGBS
SRR6156035	prostate gland	Prostate	Prostate	PRJNA413840	WGBS
ENCFF027KTR	prostate gland	Prostate	Prostate	ENCODE	WGBS
GSM5652338	Prostate-Epithelium	Prostate	Prostate	GSE186458	WGBS
SRR10165413	breast	Breast	Breast	PRJNA574550	WGBS
GSM5652352	Breast-Basal-Epithelium	Breast	Breast	GSE186458	WGBS
ERR361752	breast	Breast	Breast	E-MTAB-2014	WGBS
ERR361748	breast	Breast	Breast	E-MTAB-2014	WGBS
ENCFF000LUT	breast	Breast	Breast	ENCODE	RRBS
SRR10165412	breast	Breast	Breast	PRJNA574550	WGBS
ENCFF699GKH	mammary epithelial cell	Breast	Breast	ENCODE	WGBS
ENCFF874GGB	mammary epithelial cell	Breast	Breast	ENCODE	WGBS
SRR10165414	breast	Breast	Breast	PRJNA574550	WGBS
SRR10165415	breast	Breast	Breast	PRJNA574550	WGBS
ENCFF000LUV	breast	Breast	Breast	ENCODE	RRBS
SRR10165416	breast	Breast	Breast	PRJNA574550	WGBS
SRR10165418	breast	Breast	Breast	PRJNA574550	WGBS
SRR10165417	breast	Breast	Breast	PRJNA574550	WGBS
GSM5652347	Breast-Luminal-Epithelium	Breast	Breast	GSE186458	WGBS
GSM5652348	Breast-Luminal-Epithelium	Breast	Breast	GSE186458	WGBS
GSM5652349	Breast-Luminal-Epithelium	Breast	Breast	GSE186458	WGBS
GSM5652350	Breast-Basal-Epithelium	Breast	Breast	GSE186458	WGBS
GSM5652351	Breast-Basal-Epithelium	Breast	Breast	GSE186458	WGBS
GSM5652353	Breast-Basal-Epithelium	Breast	Breast	GSE186458	WGBS
ENCFF000LVR	lung	Lung	Lung	ENCODE	RRBS
ENCFF039JFT	lung	Lung	Lung	Roadmap	WGBS	Train
ENCFF000LVO	lung	Lung	Lung	ENCODE	RRBS
ENCFF477AUC	lung	Lung	Lung	Roadmap	WGBS	Train
SRR6490051	lung	Lung	Lung	PRJNA430908	WGBS
GSM5652335	Lung-Bronchus-Epithelium	Lung	Lung	GSE186458	WGBS	Test
ENCFF733EFJ	upper lobe of left lung	Lung	Lung	ENCODE	WGBS	Train
SRR6490024	lung	Lung	Lung	PRJNA430908	WGBS
SRR6490025	lung	Lung	Lung	PRJNA430908	WGBS
SRR6490028	lung	Lung	Lung	PRJNA430908	WGBS
SRR6490029	lung	Lung	Lung	PRJNA430908	WGBS
SRR6490054	lung	Lung	Lung	PRJNA430908	WGBS
SRR6490030	lung	Lung	Lung	PRJNA430908	WGBS
SRR6490032	lung	Lung	Lung	PRJNA430908	WGBS
SRR6490034	lung	Lung	Lung	PRJNA430908	WGBS
SRR6490035	lung	Lung	Lung	PRJNA430908	WGBS	Test
SRR6490036	lung	Lung	Lung	PRJNA430908	WGBS	Test
SRR6490038	lung	Lung	Lung	PRJNA430908	WGBS
SRR6490046	lung	Lung	Lung	PRJNA430908	WGBS	Test
SRR6490031	lung	Lung	Lung	PRJNA430908	WGBS	Test
GSM5652336	Lung-Bronchus-Epithelium	Lung	Lung	GSE186458	WGBS	Test
GSM5652337	Lung-Bronchus-Epithelium	Lung	Lung	GSE186458	WGBS	Test
SRR6490087	lung	Lung	Lung	PRJNA430908	WGBS
SRR6490057	lung	Lung	Lung	PRJNA430908	WGBS	Test
SRR6490058	lung	Lung	Lung	PRJNA430908	WGBS	Test
SRR6490059	lung	Lung	Lung	PRJNA430908	WGBS	Test
SRR6490070	lung	Lung	Lung	PRJNA430908	WGBS	Test
SRR6490076	lung	Lung	Lung	PRJNA430908	WGBS
GSM5652355	Lung-Alveolar-Epithelium	Lung	Lung	GSE186458	WGBS	Test
GSM5652356	Lung-Alveolar-Epithelium	Lung	Lung	GSE186458	WGBS	Test
GSM5652354	Lung-Alveolar-Epithelium	Lung	Lung	GSE186458	WGBS	Test
SRR6490078	lung	Lung	Lung	PRJNA430908	WGBS
GSM5652357	Lung-Pleura	Lung	Lung	GSE186458	WGBS
SRR6490083	lung	Lung	Lung	PRJNA430908	WGBS	Test
SRR6490084	lung	Lung	Lung	PRJNA430908	WGBS
ENCFF842MHJ	upper lobe of left lung	Lung	Lung	ENCODE	WGBS	Train
SRR6490077	lung	Lung	Lung	PRJNA430908	WGBS
SRR4031771	fibroblasts	Fibroblast	Fibroblast	PRJNA338951	WGBS
ENCFF000MAK	cardiac fibroblast	Fibroblast	Fibroblast	ENCODE	RRBS
ENCFF000MKC	foreskin fibroblast	Fibroblast	Fibroblast	ENCODE	RRBS
ENCFF000MKB	foreskin fibroblast	Fibroblast	Fibroblast	ENCODE	RRBS
SRR4031769	fibroblasts	Fibroblast	Fibroblast	PRJNA338951	WGBS
ENCFF000MAF	cardiac fibroblast	Fibroblast	Fibroblast	ENCODE	RRBS
SRR4031770	fibroblasts	Fibroblast	Fibroblast	PRJNA338951	WGBS
SRR4031772	fibroblasts	Fibroblast	Fibroblast	PRJNA338951	WGBS
GSM5652199	Colon-Fibroblasts	Fibroblast	Fibroblast	GSE186458	WGBS
SRR4031774	fibroblasts	Fibroblast	Fibroblast	PRJNA338951	WGBS
SRR4031775	fibroblasts	Fibroblast	Fibroblast	PRJNA338951	WGBS
GSM5652200	Heart-Fibroblasts	Fibroblast	Fibroblast	GSE186458	WGBS
GSM5652201	Heart-Fibroblasts	Fibroblast	Fibroblast	GSE186458	WGBS
GSM5652202	Heart-Fibroblasts	Fibroblast	Fibroblast	GSE186458	WGBS
GSM5652203	Heart-Fibroblasts	Fibroblast	Fibroblast	GSE186458	WGBS
GSM5652204	Dermal-Fibroblasts	Fibroblast	Fibroblast	GSE186458	WGBS
GSM5652198	Colon-Fibroblasts	Fibroblast	Fibroblast	GSE186458	WGBS
SRR4031773	fibroblasts	Fibroblast	Fibroblast	PRJNA338951	WGBS
SRR4031776	fibroblasts	Fibroblast	Fibroblast	PRJNA338951	WGBS
S00UJK51	adult endothelial progenitor cell	Endothelial-cells	Endothelial-cells	BLUEPRINT	WGBS
S01GU951	adult endothelial progenitor cell	Endothelial-cells	Endothelial-cells	BLUEPRINT	WGBS
S00BJM51	endothelial cell of umbilical vein (proliferating)	Endothelial-cells	Endothelial-cells	BLUEPRINT	WGBS
S00BJM52	endothelial cell of umbilical vein (resting)	Endothelial-cells	Endothelial-cells	BLUEPRINT	WGBS
S00DCS51	endothelial cell of umbilical vein (proliferating)	Endothelial-cells	Endothelial-cells	BLUEPRINT	WGBS
S00DCS53	endothelial cell of umbilical vein (resting)	Endothelial-cells	Endothelial-cells	BLUEPRINT	WGBS
GSM5652189	Kidney-Tubular-Endothelium	Endothelial-cells	Endothelial-cells	GSE186458	WGBS
GSM5652182	Saphenous-Vein-Endothelium	Endothelial-cells	Endothelial-cells	GSE186458	WGBS
GSM5652180	Aorta-Endothelium	Endothelial-cells	Endothelial-cells	GSE186458	WGBS
GSM5652179	Aorta-Endothelium	Endothelial-cells	Endothelial-cells	GSE186458	WGBS
GSM5652184	Kidney-Glomerular-Endothelium	Endothelial-cells	Endothelial-cells	GSE186458	WGBS
GSM5652185	Kidney-Glomerular-Endothelium	Endothelial-cells	Endothelial-cells	GSE186458	WGBS
GSM5652186	Kidney-Glomerular-Endothelium	Endothelial-cells	Endothelial-cells	GSE186458	WGBS
GSM5652187	Kidney-Tubular-Endothelium	Endothelial-cells	Endothelial-cells	GSE186458	WGBS
GSM5652188	Kidney-Tubular-Endothelium	Endothelial-cells	Endothelial-cells	GSE186458	WGBS
GSM5652183	Saphenous-Vein-Endothelium	Endothelial-cells	Endothelial-cells	GSE186458	WGBS
GSM5652190	Liver-Endothelium	Endothelial-cells	Endothelial-cells	GSE186458	WGBS
GSM5652191	Lung-Alveolar-Endothelium	Endothelial-cells	Endothelial-cells	GSE186458	WGBS
GSM5652181	Saphenous-Vein-Endothelium	Endothelial-cells	Endothelial-cells	GSE186458	WGBS
GSM5652197	Pancreas-Islet-Endothelium	Endothelial-cells	Endothelial-cells	GSE186458	WGBS
GSM5652196	Pancreas-Endothelium	Endothelial-cells	Endothelial-cells	GSE186458	WGBS
GSM5652195	Pancreas-Endothelium	Endothelial-cells	Endothelial-cells	GSE186458	WGBS
GSM5652194	Pancreas-Endothelium	Endothelial-cells	Endothelial-cells	GSE186458	WGBS
GSM5652193	Lung-Alveolar-Endothelium	Endothelial-cells	Endothelial-cells	GSE186458	WGBS
GSM5652192	Lung-Alveolar-Endothelium	Endothelial-cells	Endothelial-cells	GSE186458	WGBS
GSM5652274	Bone_marrow-Erythrocyte_progenitors	Meg-Ery	Meg-Ery	GSE186458	WGBS
GSM2324722_MEP_1000_D2	MEP	Meg-Ery	Meg-Ery	BLUEPRINT	WGBS
GSM2324733_MEP_1000_D1	MEP	Meg-Ery	Meg-Ery	BLUEPRINT	WGBS
GSM1548178	MEP	Meg-Ery	Meg-Ery	GSE63409	450K
GSM1548173	MEP	Meg-Ery	Meg-Ery	GSE63409	450K
GSM1548167	MEP	Meg-Ery	Meg-Ery	GSE63409	450K
GSM1548161	MEP	Meg-Ery	Meg-Ery	GSE63409	450K
GSM5652276	Bone_marrow-Erythrocyte_progenitors	Meg-Ery	Meg-Ery	GSE186458	WGBS
GSM5652275	Bone_marrow-Erythrocyte_progenitors	Meg-Ery	Meg-Ery	GSE186458	WGBS
GSM2324743_MEP_1000_D3	MEP	Meg-Ery	Meg-Ery	BLUEPRINT	WGBS
GSM1548155	MEP	Meg-Ery	Meg-Ery	GSE63409	450K
GSM2324767_MK_5_D1_16N_1	Megakaryocyte	Meg-Ery	Meg-Ery	BLUEPRINT	WGBS
GSM1672215	nRBC_stringent_FACS_ind12	Meg-Ery	Meg-Ery	GSE68456	450K
GSM1672159	nRBC_standard_FACS_ind2	Meg-Ery	Meg-Ery	GSE68456	450K
GSM2324742_MEP_50_D3_2	MEP	Meg-Ery	Meg-Ery	BLUEPRINT	WGBS
GSM1672162	nRBC_standard_FACS_ind3	Meg-Ery	Meg-Ery	GSE68456	450K
GSM2324741_MEP_50_D3_1	MEP	Meg-Ery	Meg-Ery	BLUEPRINT	WGBS
GSM1672165	nRBC_standard_FACS_ind4	Meg-Ery	Meg-Ery	GSE68456	450K
GSM2324768_MK_5_D1_16N_2	Megakaryocyte	Meg-Ery	Meg-Ery	BLUEPRINT	WGBS
GSM1672168	nRBC_standard_FACS_ind5	Meg-Ery	Meg-Ery	GSE68456	450K
GSM2324769_MK_5_D1_2N_1	Megakaryocyte	Meg-Ery	Meg-Ery	BLUEPRINT	WGBS
GSM2324776_MK_5_D1_32N_2	Megakaryocyte	Meg-Ery	Meg-Ery	BLUEPRINT	WGBS
GSM1672175	nRBC_stringent_FACS_ind6	Meg-Ery	Meg-Ery	GSE68456	450K
GSM2324770_MK_5_D1_2N_2	Megakaryocyte	Meg-Ery	Meg-Ery	BLUEPRINT	WGBS
GSM1672156	nRBC_standard_FACS_ind1	Meg-Ery	Meg-Ery	GSE68456	450K
GSM2324771_MK_5_D1_32N_1	Megakaryocyte	Meg-Ery	Meg-Ery	BLUEPRINT	WGBS
GSM2324732_MEP_50_D1_2	MEP	Meg-Ery	Meg-Ery	BLUEPRINT	WGBS
GSM2324731_MEP_50_D1_1	MEP	Meg-Ery	Meg-Ery	BLUEPRINT	WGBS
GSM1672189	nRBC_stringent_FACS_ind8	Meg-Ery	Meg-Ery	GSE68456	450K
GSM2324721_MEP_50_D2_2	MEP	Meg-Ery	Meg-Ery	BLUEPRINT	WGBS
GSM2324720_MEP_50_D2_1	MEP	Meg-Ery	Meg-Ery	BLUEPRINT	WGBS
GSM1672195	nRBC_stringent_FACS_ind9	Meg-Ery	Meg-Ery	GSE68456	450K
GSM2324772_MK_5_D1_4N_1	Megakaryocyte	Meg-Ery	Meg-Ery	BLUEPRINT	WGBS
GSM2324773_MK_5_D1_4N_2	Megakaryocyte	Meg-Ery	Meg-Ery	BLUEPRINT	WGBS
GSM1672202	nRBC_stringent_FACS_ind10	Meg-Ery	Meg-Ery	GSE68456	450K
GSM2324774_MK_5_D1_8N_1	Megakaryocyte	Meg-Ery	Meg-Ery	BLUEPRINT	WGBS
GSM1672208	nRBC_stringent_FACS_ind11	Meg-Ery	Meg-Ery	GSE68456	450K
GSM1672182	nRBC_stringent_FACS_ind7	Meg-Ery	Meg-Ery	GSE68456	450K
GSM2324775_MK_5_D1_8N_2	Megakaryocyte	Meg-Ery	Meg-Ery	BLUEPRINT	WGBS
GSM2325070_Neut_1000_D2	Neutrophils	Neutrophils	Neutrophils	BLUEPRINT	WGBS	Train
GSM2325072_Neut_1000_D1	Neutrophils	Neutrophils	Neutrophils	BLUEPRINT	WGBS	Train
GSM2325071_Neut_1000_D3	Neutrophils	Neutrophils	Neutrophils	BLUEPRINT	WGBS	Train
GSM861684	Neu_2	Neutrophils	Neutrophils	GSE35069	450K
GSM861686	Neu_4	Neutrophils	Neutrophils	GSE35069	450K
GSM861685	Neu_3	Neutrophils	Neutrophils	GSE35069	450K
S00JJRA1	neutrophilic myelocyte	Neutrophils	Neutrophils	BLUEPRINT	WGBS	Train
GSM861683	Neu_1	Neutrophils	Neutrophils	GSE35069	450K
201870610056_R02C01	Neu	Myeloid	Neutrophils	GSE167998	EPIC
SRR1508407	Neutolophils	Neutrophils	Neutrophils	PRJNA254517	RRBS
SRR1508408	Neutolophils	Neutrophils	Neutrophils	PRJNA254517	RRBS
SRR1508409	Neutolophils	Neutrophils	Neutrophils	PRJNA254517	RRBS
SRR1508410	Neutolophils	Neutrophils	Neutrophils	PRJNA254517	RRBS
SRR1508411	Neutolophils	Neutrophils	Neutrophils	PRJNA254517	RRBS
SRR1508412	Neutolophils	Neutrophils	Neutrophils	PRJNA254517	RRBS
SRR1508413	Neutolophils	Neutrophils	Neutrophils	PRJNA254517	RRBS
SRR1508414	Neutolophils	Neutrophils	Neutrophils	PRJNA254517	RRBS
SRR1508415	Neutolophils	Neutrophils	Neutrophils	PRJNA254517	RRBS
SRR1508416	Neutolophils	Neutrophils	Neutrophils	PRJNA254517	RRBS
SRR1508417	Neutolophils	Neutrophils	Neutrophils	PRJNA254517	RRBS
SRR1508418	Neutolophils	Neutrophils	Neutrophils	PRJNA254517	RRBS
GSM861687	Neu_5	Neutrophils	Neutrophils	GSE35069	450K
GSM861688	Neu_6	Neutrophils	Neutrophils	GSE35069	450K
S00JNJA1	segmented neutrophil of bone marrow	Neutrophils	Neutrophils	BLUEPRINT	WGBS	Train
S00VCUA1	neutrophilic myelocyte	Neutrophils	Neutrophils	BLUEPRINT	WGBS	Train
S00VEQA1	band form neutrophil	Neutrophils	Neutrophils	BLUEPRINT	WGBS	Train
S00VDSA1	neutrophilic metamyelocyte	Neutrophils	Neutrophils	BLUEPRINT	WGBS	Train
S00JKPA1	neutrophilic metamyelocyte	Neutrophils	Neutrophils	BLUEPRINT	WGBS	Train
C001UYA1bs	mature neutrophil	Neutrophils	Neutrophils	BLUEPRINT	WGBS	Train
S00VFOA1	segmented neutrophil of bone marrow	Neutrophils	Neutrophils	BLUEPRINT	WGBS	Train
C0011IA3bs	mature neutrophil	Neutrophils	Neutrophils	BLUEPRINT	WGBS	Train
C0010KA1bs	mature neutrophil	Neutrophils	Neutrophils	BLUEPRINT	WGBS	Train
C000S5A2bs	mature neutrophil	Neutrophils	Neutrophils	BLUEPRINT	WGBS	Train
S00JMLA1	band form neutrophil	Neutrophils	Neutrophils	BLUEPRINT	WGBS	Train
S00JFZA1	neutrophilic metamyelocyte	Neutrophils	Neutrophils	BLUEPRINT	WGBS	Train
S00K5EA1	mature neutrophil	Neutrophils	Neutrophils	BLUEPRINT	WGBS	Train
S00FWHA1	mature neutrophil	Neutrophils	Neutrophils	BLUEPRINT	WGBS	Train
S00K7AA1	mature neutrophil	Neutrophils	Neutrophils	BLUEPRINT	WGBS	Train
S00JGXA1	band form neutrophil	Neutrophils	Neutrophils	BLUEPRINT	WGBS	Train
S00JHVA1	segmented neutrophil of bone marrow	Neutrophils	Neutrophils	BLUEPRINT	WGBS	Train
S00JE0A1	neutrophilic myelocyte	Neutrophils	Neutrophils	BLUEPRINT	WGBS	Train
S006XE53	mature eosinophil	Eosinophils	Eosinophils	BLUEPRINT	WGBS
GSM861694	Eos_6	Eosinophils	Eosinophils	GSE35069	450K
GSM861689	Eos_1	Eosinophils	Eosinophils	GSE35069	450K
GSM861690	Eos_2	Eosinophils	Eosinophils	GSE35069	450K
GSM861691	Eos_3	Eosinophils	Eosinophils	GSE35069	450K
S00V6553	mature eosinophil	Eosinophils	Eosinophils	BLUEPRINT	WGBS
GSM861693	Eos_5	Eosinophils	Eosinophils	GSE35069	450K
202163530006_R05C01	Eo	Myeloid	Eosinophils	GSE167998	EPIC
GSM861692	Eos_4	Eosinophils	Eosinophils	GSE35069	450K
ENCFF451WIY	CD14-positive monocyte	Myeloid	Monocytes	Roadmap	WGBS
GSM5652303	Blood-Monocytes	Myeloid	Monocytes	GSE186458	WGBS
201870610056_R08C01	Mono	Myeloid	Monocytes	GSE167998	EPIC
C000S5A1bs	CD14-positive, CD16-negative classical monocyte	Myeloid	Monocytes	BLUEPRINT	WGBS
C001UYA3bs	CD14-positive, CD16-negative classical monocyte	Myeloid	Monocytes	BLUEPRINT	WGBS
GSM1446558	monocyte	Myeloid	Monocytes	GSE59796	450K
GSM1446557	monocyte	Myeloid	Monocytes	GSE59796	450K
GSM1446556	monocyte	Myeloid	Monocytes	GSE59796	450K
GSM1446555	monocyte	Myeloid	Monocytes	GSE59796	450K
C004SQ51	CD14-positive, CD16-negative classical monocyte	Myeloid	Monocytes	BLUEPRINT	WGBS
C005VG51	macrophage	Myeloid	Monocytes	BLUEPRINT	WGBS
S01E03A1	monocyte	Myeloid	Monocytes	BLUEPRINT	WGBS
S01MAPA1	monocyte	Myeloid	Monocytes	BLUEPRINT	WGBS
GSM5652302	Blood-Monocytes	Myeloid	Monocytes	GSE186458	WGBS
GSM5652304	Blood-Monocytes	Myeloid	Monocytes	GSE186458	WGBS
C0010KA2bs	CD14-positive, CD16-negative classical monocyte	Myeloid	Monocytes	BLUEPRINT	WGBS
SRR10165647	monocytes	Myeloid	Monocytes	PRJNA574550	WGBS
GSM861667	CD14+_3	Myeloid	Monocytes	GSE35069	450K
SRR10165624	monocytes	Myeloid	Monocytes	PRJNA574550	WGBS
SRR10165625	monocytes	Myeloid	Monocytes	PRJNA574550	WGBS
SRR10165626	monocytes	Myeloid	Monocytes	PRJNA574550	WGBS
SRR10165627	monocytes	Myeloid	Monocytes	PRJNA574550	WGBS
SRR10165628	monocytes	Myeloid	Monocytes	PRJNA574550	WGBS
SRR10165629	monocytes	Myeloid	Monocytes	PRJNA574550	WGBS
SRR10165630	monocytes	Myeloid	Monocytes	PRJNA574550	WGBS
SRR10165631	monocytes	Myeloid	Monocytes	PRJNA574550	WGBS
SRR10165623	monocytes	Myeloid	Monocytes	PRJNA574550	WGBS
SRR10165632	monocytes	Myeloid	Monocytes	PRJNA574550	WGBS
SRR10165634	monocytes	Myeloid	Monocytes	PRJNA574550	WGBS
SRR10165635	monocytes	Myeloid	Monocytes	PRJNA574550	WGBS
SRR10165636	monocytes	Myeloid	Monocytes	PRJNA574550	WGBS
SRR10165637	monocytes	Myeloid	Monocytes	PRJNA574550	WGBS
SRR10165638	monocytes	Myeloid	Monocytes	PRJNA574550	WGBS
SRR10165639	monocytes	Myeloid	Monocytes	PRJNA574550	WGBS
SRR10165640	monocytes	Myeloid	Monocytes	PRJNA574550	WGBS
SRR10165641	monocytes	Myeloid	Monocytes	PRJNA574550	WGBS
SRR10165633	monocytes	Myeloid	Monocytes	PRJNA574550	WGBS
SRR10165622	monocytes	Myeloid	Monocytes	PRJNA574550	WGBS
SRR10165621	monocytes	Myeloid	Monocytes	PRJNA574550	WGBS
SRR10165620	monocytes	Myeloid	Monocytes	PRJNA574550	WGBS
GSM2325064_Mono_1000_D2	Monocytes	Myeloid	Monocytes	BLUEPRINT	WGBS
GSM2325065_Mono_1000_D3	Monocytes	Myeloid	Monocytes	BLUEPRINT	WGBS
GSM2325066_Mono_1000_D1	Monocytes	Myeloid	Monocytes	BLUEPRINT	WGBS
GSM861665	CD14+_1	Myeloid	Monocytes	GSE35069	450K
GSM861666	CD14+_2	Myeloid	Monocytes	GSE35069	450K
GSM861669	CD14+_5	Myeloid	Monocytes	GSE35069	450K
GSM861670	CD14+_6	Myeloid	Monocytes	GSE35069	450K
GSM1672155	Monocyte_standard_FACS_ind1	Myeloid	Monocytes	GSE68456	450K
GSM1672158	Monocyte_standard_FACS_ind2	Myeloid	Monocytes	GSE68456	450K
GSM1672161	Monocyte_standard_FACS_ind3	Myeloid	Monocytes	GSE68456	450K
GSM1672164	Monocyte_standard_FACS_ind4	Myeloid	Monocytes	GSE68456	450K
GSM1672167	Monocyte_standard_FACS_ind5	Myeloid	Monocytes	GSE68456	450K
GSM1672173	Monocyte_stringent_FACS_ind6	Myeloid	Monocytes	GSE68456	450K
GSM1672180	Monocyte_stringent_FACS_ind7	Myeloid	Monocytes	GSE68456	450K
GSM1672187	Monocyte_stringent_FACS_ind8	Myeloid	Monocytes	GSE68456	450K
GSM1672193	Monocyte_stringent_FACS_ind9	Myeloid	Monocytes	GSE68456	450K
GSM1672200	Monocyte_stringent_FACS_ind10	Myeloid	Monocytes	GSE68456	450K
GSM1672207	Monocyte_stringent_FACS_ind11	Myeloid	Monocytes	GSE68456	450K
GSM1672213	Monocyte_stringent_FACS_ind12	Myeloid	Monocytes	GSE68456	450K
SRR10165642	monocytes	Myeloid	Monocytes	PRJNA574550	WGBS
SRR10165643	monocytes	Myeloid	Monocytes	PRJNA574550	WGBS
GSM861668	CD14+_4	Myeloid	Monocytes	GSE35069	450K
SRR10165645	monocytes	Myeloid	Monocytes	PRJNA574550	WGBS
SRR10165663	monocytes	Myeloid	Monocytes	PRJNA574550	WGBS
SRR10165664	monocytes	Myeloid	Monocytes	PRJNA574550	WGBS
SRR10165662	monocytes	Myeloid	Monocytes	PRJNA574550	WGBS
SRR10165661	monocytes	Myeloid	Monocytes	PRJNA574550	WGBS
SRR10165659	monocytes	Myeloid	Monocytes	PRJNA574550	WGBS
SRR10165658	monocytes	Myeloid	Monocytes	PRJNA574550	WGBS
SRR10165657	monocytes	Myeloid	Monocytes	PRJNA574550	WGBS
SRR10165656	monocytes	Myeloid	Monocytes	PRJNA574550	WGBS
SRR10165660	monocytes	Myeloid	Monocytes	PRJNA574550	WGBS
SRR10165654	monocytes	Myeloid	Monocytes	PRJNA574550	WGBS
SRR10165655	monocytes	Myeloid	Monocytes	PRJNA574550	WGBS
SRR10165646	monocytes	Myeloid	Monocytes	PRJNA574550	WGBS
SRR10165648	monocytes	Myeloid	Monocytes	PRJNA574550	WGBS
SRR10165649	monocytes	Myeloid	Monocytes	PRJNA574550	WGBS
SRR10165644	monocytes	Myeloid	Monocytes	PRJNA574550	WGBS
SRR10165651	monocytes	Myeloid	Monocytes	PRJNA574550	WGBS
SRR10165652	monocytes	Myeloid	Monocytes	PRJNA574550	WGBS
SRR10165653	monocytes	Myeloid	Monocytes	PRJNA574550	WGBS
SRR10165650	monocytes	Myeloid	Monocytes	PRJNA574550	WGBS
SRR10165563	macrophages type 2	Myeloid	Macrophage	PRJNA574550	WGBS
GSM5652309	Lung-Alveolar-Macrophages	Myeloid	Macrophage	GSE186458	WGBS
GSM5652308	Lung-Alveolar-Macrophages	Myeloid	Macrophage	GSE186458	WGBS
GSM5652307	Liver-Macrophages	Myeloid	Macrophage	GSE186458	WGBS
GSM5652306	Colon-Macrophages	Myeloid	Macrophage	GSE186458	WGBS
GSM5652305	Colon-Macrophages	Myeloid	Macrophage	GSE186458	WGBS
S00H6O51	inflammatory macrophage	Myeloid	Macrophage	BLUEPRINT	WGBS
S00FTN51	alternatively activated macrophage	Myeloid	Macrophage	BLUEPRINT	WGBS
GSM5652310	Lung-Interstitial-Macrophages	Myeloid	Macrophage	GSE186458	WGBS
S001MJ51	inflammatory macrophage	Myeloid	Macrophage	BLUEPRINT	WGBS
SRR10165565	macrophages type 2	Myeloid	Macrophage	PRJNA574550	WGBS
SRR10165566	macrophages type 2	Myeloid	Macrophage	PRJNA574550	WGBS
SRR10165567	macrophages type 2	Myeloid	Macrophage	PRJNA574550	WGBS
S0022I53	inflammatory macrophage	Myeloid	Macrophage	BLUEPRINT	WGBS
S001S751	macrophage	Myeloid	Macrophage	BLUEPRINT	WGBS
S0062252	alternatively activated macrophage	Myeloid	Macrophage	BLUEPRINT	WGBS
S001S753	inflammatory macrophage	Myeloid	Macrophage	BLUEPRINT	WGBS
GSM5652311	Lung-Interstitial-Macrophages	Myeloid	Macrophage	GSE186458	WGBS
S00BS451	alternatively activated macrophage	Myeloid	Macrophage	BLUEPRINT	WGBS
SRR10165564	macrophages type 2	Myeloid	Macrophage	PRJNA574550	WGBS
GSM5652312	Lung-Interstitial-Macrophages	Myeloid	Macrophage	GSE186458	WGBS
S006VI53	alternatively activated macrophage	Myeloid	Macrophage	BLUEPRINT	WGBS
SRR10165557	macrophages type 1	Myeloid	Macrophage	PRJNA574550	WGBS
SRR10165552	macrophages type 1	Myeloid	Macrophage	PRJNA574550	WGBS
SRR10165553	macrophages type 1	Myeloid	Macrophage	PRJNA574550	WGBS
SRR10165554	macrophages type 1	Myeloid	Macrophage	PRJNA574550	WGBS
SRR10165561	macrophages type 2	Myeloid	Macrophage	PRJNA574550	WGBS
SRR10165562	macrophages type 2	Myeloid	Macrophage	PRJNA574550	WGBS
SRR10165559	macrophages type 1	Myeloid	Macrophage	PRJNA574550	WGBS
SRR10165555	macrophages type 1	Myeloid	Macrophage	PRJNA574550	WGBS
SRR10165556	macrophages type 1	Myeloid	Macrophage	PRJNA574550	WGBS
S0039051	macrophage	Myeloid	Macrophage	BLUEPRINT	WGBS
SRR10165558	macrophages type 1	Myeloid	Macrophage	PRJNA574550	WGBS
S0022I51	macrophage	Myeloid	Macrophage	BLUEPRINT	WGBS
SRR1725855	Monocyte-derived dendritic cells	Myeloid	Dendritic-cells	PRJNA270817	WGBS
S00D7151	conventional dendritic cell	Myeloid	Dendritic-cells	BLUEPRINT	WGBS
S00TXXA1	mature conventional dendritic cell	Myeloid	Dendritic-cells	BLUEPRINT	WGBS
GSM1446563	mature DC	Myeloid	Dendritic-cells	GSE59796	450K
S00U0LA1	mature conventional dendritic cell	Myeloid	Dendritic-cells	BLUEPRINT	WGBS
SRR1725854	Monocyte-derived dendritic cells	Myeloid	Dendritic-cells	PRJNA270817	WGBS
1_cDC1_mix_WGBS_S1	1_cDC1_mix_WGBS_S1	Myeloid	Dendritic-cells	211228_hWGBS_cDC2_GYN.GES.SCC.Mel_DNBseq	WGBS
2_HD21_cDC2_WGBS_S2	2_HD21_cDC2_WGBS_S2	Myeloid	Dendritic-cells	211228_hWGBS_cDC2_GYN.GES.SCC.Mel_DNBseq	WGBS
3_HD46_cDC2_WGBS_S3	3_HD46_cDC2_WGBS_S3	Myeloid	Dendritic-cells	211228_hWGBS_cDC2_GYN.GES.SCC.Mel_DNBseq	WGBS
4_HD51_cDC2_WGBS_S4	4_HD51_cDC2_WGBS_S4	Myeloid	Dendritic-cells	211228_hWGBS_cDC2_GYN.GES.SCC.Mel_DNBseq	WGBS
S00TYVA1	mature conventional dendritic cell	Myeloid	Dendritic-cells	BLUEPRINT	WGBS
SRR1725853	Monocyte-derived dendritic cells	Myeloid	Dendritic-cells	PRJNA270817	WGBS
S00CP651	conventional dendritic cell	Myeloid	Dendritic-cells	BLUEPRINT	WGBS
SRR1725847	Monocyte-derived dendritic cells	Myeloid	Dendritic-cells	PRJNA270817	WGBS
GSM1446564	mature DC	Myeloid	Dendritic-cells	GSE59796	450K
GSM1446565	mature DC	Myeloid	Dendritic-cells	GSE59796	450K
GSM1446566	mature DC	Myeloid	Dendritic-cells	GSE59796	450K
SRR1725812	Monocyte-derived dendritic cells	Myeloid	Dendritic-cells	PRJNA270817	WGBS
SRR1725813	Monocyte-derived dendritic cells	Myeloid	Dendritic-cells	PRJNA270817	WGBS
SRR1725814	Monocyte-derived dendritic cells	Myeloid	Dendritic-cells	PRJNA270817	WGBS
SRR1725815	Monocyte-derived dendritic cells	Myeloid	Dendritic-cells	PRJNA270817	WGBS
SRR1725820	Monocyte-derived dendritic cells	Myeloid	Dendritic-cells	PRJNA270817	WGBS
SRR1725821	Monocyte-derived dendritic cells	Myeloid	Dendritic-cells	PRJNA270817	WGBS
SRR1725852	Monocyte-derived dendritic cells	Myeloid	Dendritic-cells	PRJNA270817	WGBS
SRR1725828	Monocyte-derived dendritic cells	Myeloid	Dendritic-cells	PRJNA270817	WGBS
SRR1725829	Monocyte-derived dendritic cells	Myeloid	Dendritic-cells	PRJNA270817	WGBS
SRR1725823	Monocyte-derived dendritic cells	Myeloid	Dendritic-cells	PRJNA270817	WGBS
SRR1725838	Monocyte-derived dendritic cells	Myeloid	Dendritic-cells	PRJNA270817	WGBS
SRR1725846	Monocyte-derived dendritic cells	Myeloid	Dendritic-cells	PRJNA270817	WGBS
SRR1725845	Monocyte-derived dendritic cells	Myeloid	Dendritic-cells	PRJNA270817	WGBS
SRR1725844	Monocyte-derived dendritic cells	Myeloid	Dendritic-cells	PRJNA270817	WGBS
SRR1725839	Monocyte-derived dendritic cells	Myeloid	Dendritic-cells	PRJNA270817	WGBS
SRR1725830	Monocyte-derived dendritic cells	Myeloid	Dendritic-cells	PRJNA270817	WGBS
SRR1725837	Monocyte-derived dendritic cells	Myeloid	Dendritic-cells	PRJNA270817	WGBS
SRR1725836	Monocyte-derived dendritic cells	Myeloid	Dendritic-cells	PRJNA270817	WGBS
SRR1725822	Monocyte-derived dendritic cells	Myeloid	Dendritic-cells	PRJNA270817	WGBS
SRR1725831	Monocyte-derived dendritic cells	Myeloid	Dendritic-cells	PRJNA270817	WGBS
PreB2C-V152	precursor B cell	B-cells	naive B-cells	BLUEPRINT	WGBS	Train
S001JP51	CD38-negative naive B cell	B-cells	naive B-cells	BLUEPRINT	WGBS	Train
S00DM851	CD38-negative naive B cell	B-cells	naive B-cells	BLUEPRINT	WGBS	Train
203991450045_R07C01	Bnv	B-cells	naive B-cells	GSE167998	EPIC
S01ECGA1	naive B cell	B-cells	naive B-cells	BLUEPRINT	WGBS	Train
NBC_NC11_83	naive B cell	B-cells	naive B-cells	BLUEPRINT	WGBS	Train
G200	precursor lymphocyte of B lineage	B-cells	naive B-cells	BLUEPRINT	WGBS	Train
NBC_NC11_41	naive B cell	B-cells	naive B-cells	BLUEPRINT	WGBS	Train
G201	germinal center B cell	B-cells	mature B-cells	BLUEPRINT	WGBS	Train
GSM5652320	Blood-B-Mem	B-cells	mature B-cells	GSE186458	WGBS	Test
S017RE51	memory B cell	B-cells	mature B-cells	BLUEPRINT	WGBS	Train
GSM5652319	Blood-B-Mem	B-cells	mature B-cells	GSE186458	WGBS	Test
G202	plasma cell	B-cells	mature B-cells	BLUEPRINT	WGBS	Train
bmPCs-V156	plasma cell	B-cells	mature B-cells	BLUEPRINT	WGBS	Train
S004P151	class switched memory B cell	B-cells	mature B-cells	BLUEPRINT	WGBS	Train
GC_T14_11	germinal center B cell	B-cells	mature B-cells	BLUEPRINT	WGBS	Train
W653	memory B cell	B-cells	mature B-cells	BLUEPRINT	WGBS	Train
GC_T14_10	germinal center B cell	B-cells	mature B-cells	BLUEPRINT	WGBS	Train
PC_T13_1	plasma cell	B-cells	mature B-cells	BLUEPRINT	WGBS	Train
PC_T12_20	plasma cell	B-cells	mature B-cells	BLUEPRINT	WGBS	Train
C003JB51	class switched memory B cell	B-cells	mature B-cells	BLUEPRINT	WGBS	Train
203991450045_R08C01	Bmem	B-cells	mature B-cells	GSE167998	EPIC
PC_T14_10	plasma cell	B-cells	mature B-cells	BLUEPRINT	WGBS	Train
csMBC_NC11_41	class switched memory B cell	B-cells	mature B-cells	BLUEPRINT	WGBS	Train
C003N351	memory B cell	B-cells	mature B-cells	BLUEPRINT	WGBS	Train
STR1_Fr1_CpG	naive Treg	CD4+T-cells	naive Treg	JGAS00000000145	WGBS	Train
BDR1_Fr1_CpG	naive Treg	CD4+T-cells	naive Treg	JGAS00000000145	WGBS	Train
Fr1_CpG_STR1	naive Treg	CD4+T-cells	naive Treg	JGAS00000000145	WGBS	Train
STR6_Fr1_CpG	naive Treg	CD4+T-cells	naive Treg	JGAS00000000145	WGBS	Train
GSM1204712	rTreg_rep2	CD4+T-cells	naive Treg	GSE49667	450K
07_T176_naive_Treg	naive Treg	CD4+T-cells	naive Treg	original	WGBS	Train
STR5_Fr1_CpG	naive Treg	CD4+T-cells	naive Treg	JGAS00000000145	WGBS	Train
GSM1204706	rTreg_rep1	CD4+T-cells	naive Treg	GSE49667	450K
03_T172_effTreg	activated Treg	CD4+T-cells	activated Treg	original	WGBS	Train
STR6_Fr2_CpG	activated Treg	CD4+T-cells	activated Treg	JGAS00000000145	WGBS	Train
03_T178_effTreg	activated Treg	CD4+T-cells	activated Treg	original	WGBS	Train
GSM1204710	act_rTreg_rep1	CD4+T-cells	activated Treg	GSE49667	450K
STR5_Fr2_CpG	activated Treg	CD4+T-cells	activated Treg	JGAS00000000145	WGBS	Train
STR1_Fr2_CpG	activated Treg	CD4+T-cells	activated Treg	JGAS00000000145	WGBS	Train
Fr2_CpG_STR1	activated Treg	CD4+T-cells	activated Treg	JGAS00000000145	WGBS	Train
06_T176_effTreg	activated Treg	CD4+T-cells	activated Treg	original	WGBS	Train
BDR1_Fr2_CpG	activated Treg	CD4+T-cells	activated Treg	JGAS00000000145	WGBS	Train
GSM1204714	act_rTreg_rep2	CD4+T-cells	activated Treg	GSE49667	450K
BDR1_Fr6_CpG	naive Tconv	CD4+T-cells	naive Tconv	JGAS00000000145	WGBS	Train
GSM5652296	Blood-T-Naive-CD4	CD4+T-cells	naive Tconv	GSE186458	WGBS	Test
STR1_Fr6_CpG	naive Tconv	CD4+T-cells	naive Tconv	JGAS00000000145	WGBS	Train
Fr6_CpG_STR1	naive Tconv	CD4+T-cells	naive Tconv	JGAS00000000145	WGBS	Train
GSM1204705	naive_rep1	CD4+T-cells	naive Tconv	GSE49667	450K
GSM1204708	naive_rep2	CD4+T-cells	naive Tconv	GSE49667	450K
GSM1204711	naive_rep3	CD4+T-cells	naive Tconv	GSE49667	450K
204237140015_R08C01	CD4nv	CD4+T-cells	naive Tconv	GSE167998	EPIC
STR5_Fr6_CpG	naive Tconv	CD4+T-cells	naive Tconv	JGAS00000000145	WGBS	Train
STR6_Fr6_CpG	naive Tconv	CD4+T-cells	naive Tconv	JGAS00000000145	WGBS	Train
STR1_Fr5_CpG	memory Tconv	CD4+T-cells	memory Tconv	JGAS00000000145	WGBS	Train
BDR1_Fr3_CpG	Fr3	CD4+T-cells	memory Tconv	JGAS00000000145	WGBS	Train
STR5_Fr3_CpG	Fr3	CD4+T-cells	memory Tconv	JGAS00000000145	WGBS	Train
STR5_Fr5_CpG	memory Tconv	CD4+T-cells	memory Tconv	JGAS00000000145	WGBS	Train
BDR1_Fr5_CpG	memory Tconv	CD4+T-cells	memory Tconv	JGAS00000000145	WGBS	Train
GSM5652291	Blood-T-EffMem-CD4	CD4+T-cells	memory Tconv	GSE186458	WGBS	Test
STR1_Fr3_CpG	Fr3	CD4+T-cells	memory Tconv	JGAS00000000145	WGBS	Train
STR6_Fr3_CpG	Fr3	CD4+T-cells	memory Tconv	JGAS00000000145	WGBS	Train
GSM5652293	Blood-T-EffMem-CD4	CD4+T-cells	memory Tconv	GSE186458	WGBS	Test
GSM5652292	Blood-T-EffMem-CD4	CD4+T-cells	memory Tconv	GSE186458	WGBS	Test
GSM5652285	Blood-T-CenMem-CD4	CD4+T-cells	memory Tconv	GSE186458	WGBS	Test
GSM1204707	act_naive_rep1	CD4+T-cells	memory Tconv	GSE49667	450K
GSM1204709	act_naive_rep2	CD4+T-cells	memory Tconv	GSE49667	450K
GSM1204713	act_naive_rep3	CD4+T-cells	memory Tconv	GSE49667	450K
204237140014_R04C01	CD4mem	CD4+T-cells	memory Tconv	GSE167998	EPIC
Fr5_CpG_STR1	memory Tconv	CD4+T-cells	memory Tconv	JGAS00000000145	WGBS	Train
Fr3_CpG_STR1	Fr3	CD4+T-cells	memory Tconv	JGAS00000000145	WGBS	Train
GSM5652286	Blood-T-CenMem-CD4	CD4+T-cells	memory Tconv	GSE186458	WGBS	Test
GSM5652287	Blood-T-CenMem-CD4	CD4+T-cells	memory Tconv	GSE186458	WGBS	Test
STR6_Fr5_CpG	memory Tconv	CD4+T-cells	memory Tconv	JGAS00000000145	WGBS	Train
SRR15661664	CD8+ T Cells none	CD8+T-cells	naive CTL	PRJNA758558	WGBS	Test
SRR15661663	CD8+ T Cells none	CD8+T-cells	naive CTL	PRJNA758558	WGBS
SRR15661660	CD8+ T Cells none	CD8+T-cells	naive CTL	PRJNA758558	WGBS	Test
SRR11007281	Health Donor Naive CTL	CD8+T-cells	naive CTL	PRJNA604599	WGBS
SRR15661662	CD8+ T Cells none	CD8+T-cells	naive CTL	PRJNA758558	WGBS
SRR5532836	TN subject #2	CD8+T-cells	naive CTL	PRJNA386366	WGBS
SRR15661665	CD8+ T Cells none	CD8+T-cells	naive CTL	PRJNA758558	WGBS
SRR5532832	TN subject #1	CD8+T-cells	naive CTL	PRJNA386366	WGBS
SRR11007280	Health Donor Naive CTL	CD8+T-cells	naive CTL	PRJNA604599	WGBS
SRR11007279	Health Donor Naive CTL	CD8+T-cells	naive CTL	PRJNA604599	WGBS
GSM5652298	Blood-T-Naive-CD8	CD8+T-cells	naive CTL	GSE186458	WGBS
GSM5652297	Blood-T-Naive-CD8	CD8+T-cells	naive CTL	GSE186458	WGBS
SRR15661661	CD8+ T Cells none	CD8+T-cells	naive CTL	PRJNA758558	WGBS
SRR11007278	Health Donor Naive CTL	CD8+T-cells	naive CTL	PRJNA604599	WGBS
SRR10447503	CD8+CCR7+CD45RA+	CD8+T-cells	naive CTL	PRJNA589675	WGBS
SRR10447502	CD8+CCR7+CD45RA+	CD8+T-cells	naive CTL	PRJNA589675	WGBS
SRR10447505	CD8+CCR7+CD45RA+	CD8+T-cells	naive CTL	PRJNA589675	WGBS
SRR10447504	CD8+CCR7+CD45RA+	CD8+T-cells	naive CTL	PRJNA589675	WGBS
SRR10447507	CD8+CCR7+CD45RA+	CD8+T-cells	naive CTL	PRJNA589675	WGBS
SRR10447508	CD8+CCR7+CD45RA+	CD8+T-cells	naive CTL	PRJNA589675	WGBS
SRR10447501	CD8+CCR7+CD45RA+	CD8+T-cells	naive CTL	PRJNA589675	WGBS
SRR10447500	CD8+CCR7+CD45RA+	CD8+T-cells	naive CTL	PRJNA589675	WGBS
SRR10447498	CD8+CCR7+CD45RA+	CD8+T-cells	naive CTL	PRJNA589675	WGBS
SRR10447497	CD8+CCR7+CD45RA+	CD8+T-cells	naive CTL	PRJNA589675	WGBS
SRR10447496	CD8+CCR7+CD45RA+	CD8+T-cells	naive CTL	PRJNA589675	WGBS
SRR10447495	CD8+CCR7+CD45RA+	CD8+T-cells	naive CTL	PRJNA589675	WGBS
SRR10447494	CD8+CCR7+CD45RA+	CD8+T-cells	naive CTL	PRJNA589675	WGBS
SRR10447493	CD8+CCR7+CD45RA+	CD8+T-cells	naive CTL	PRJNA589675	WGBS
SRR10447499	CD8+CCR7+CD45RA+	CD8+T-cells	naive CTL	PRJNA589675	WGBS
203027390100_R06C01	CD8nv	CD8+T-cells	naive CTL	GSE167998	EPIC
SRR10447506	CD8+CCR7+CD45RA+	CD8+T-cells	naive CTL	PRJNA589675	WGBS	Test
S002ND51	effector memory CD8-positive, alpha-beta T cell, terminally differentiated	CD8+T-cells	memory CTL	BLUEPRINT	WGBS	Train
GSM5652294	Blood-T-EffMem-CD8	CD8+T-cells	memory CTL	GSE186458	WGBS	Test
C005UI52	central memory CD8-positive, alpha-beta T cell	CD8+T-cells	memory CTL	BLUEPRINT	WGBS	Train
SRR11007291	Healthy Donor TSCM (CTL)	CD8+T-cells	memory CTL	PRJNA604599	WGBS
C003VO56	central memory CD8-positive, alpha-beta T cell	CD8+T-cells	memory CTL	BLUEPRINT	WGBS	Train
01_T172_effCD8	effector CTL	CD8+T-cells	memory CTL	original	WGBS	Train
04_T176_effCD8	effector CTL	CD8+T-cells	memory CTL	original	WGBS	Train
01_T178_effCD8	effector CTL	CD8+T-cells	memory CTL	original	WGBS	Train
GSM5652295	Blood-T-EffMem-CD8	CD8+T-cells	memory CTL	GSE186458	WGBS
GSM5652290	Blood-T-Eff-CD8	CD8+T-cells	memory CTL	GSE186458	WGBS
SRR11007298	Healthy Donor TEM (CTL)	CD8+T-cells	memory CTL	PRJNA604599	WGBS	Test
GSM5652288	Blood-T-Eff-CD8	CD8+T-cells	memory CTL	GSE186458	WGBS
C00256A3bs	effector memory CD8-positive, alpha-beta T cell	CD8+T-cells	memory CTL	BLUEPRINT	WGBS	Train
GSM5652289	Blood-T-Eff-CD8	CD8+T-cells	memory CTL	GSE186458	WGBS
SRR5532838	TCM subject#2	CD8+T-cells	memory CTL	PRJNA386366	WGBS
SRR5532837	TEM subject#2	CD8+T-cells	memory CTL	PRJNA386366	WGBS
SRR5532834	TCM subject#1	CD8+T-cells	memory CTL	PRJNA386366	WGBS
SRR5532833	TEM subject#1	CD8+T-cells	memory CTL	PRJNA386366	WGBS
S014WG51	effector memory CD8-positive, alpha-beta T cell	CD8+T-cells	memory CTL	BLUEPRINT	WGBS	Train
S0164R51	effector memory CD8-positive, alpha-beta T cell, terminally differentiated	CD8+T-cells	memory CTL	BLUEPRINT	WGBS	Train
SRR11007299	Healthy Donor TEM (CTL)	CD8+T-cells	memory CTL	PRJNA604599	WGBS
SRR5532839	TSCM subject#2	CD8+T-cells	memory CTL	PRJNA386366	WGBS
SRR11007293	Healthy Donor TSCM (CTL)	CD8+T-cells	memory CTL	PRJNA604599	WGBS
203028210043_R01C01	CD8mem	CD8+T-cells	memory CTL	GSE167998	EPIC
SRR11007297	Healthy Donor TEM (CTL)	CD8+T-cells	memory CTL	PRJNA604599	WGBS
SRR11007296	Healthy Donor TCM (CTL)	CD8+T-cells	memory CTL	PRJNA604599	WGBS
SRR11007295	Healthy Donor TCM (CTL)	CD8+T-cells	memory CTL	PRJNA604599	WGBS
SRR11007294	Healthy Donor TCM (CTL)	CD8+T-cells	memory CTL	PRJNA604599	WGBS
SRR11007292	Healthy Donor TSCM (CTL)	CD8+T-cells	memory CTL	PRJNA604599	WGBS	Test
SRR10447480	Cd8+CD28+PD1+Tim3-	CD8+T-cells	exausted CTL	PRJNA589675	WGBS
SRR10447479	Cd8+CD28+PD1+Tim3-	CD8+T-cells	exausted CTL	PRJNA589675	WGBS
SRR10447478	Cd8+CD28+PD1+Tim3-	CD8+T-cells	exausted CTL	PRJNA589675	WGBS
SRR10447477	Cd8+CD28+PD1+Tim3-	CD8+T-cells	exausted CTL	PRJNA589675	WGBS
SRR10447464	Cd8+PD1+Tim3+	CD8+T-cells	exausted CTL	PRJNA589675	WGBS	Test
SRR10447481	Cd8+CD28+PD1+Tim3-	CD8+T-cells	exausted CTL	PRJNA589675	WGBS	Test
SRR10447475	Cd8+PD1+Tim3+	CD8+T-cells	exausted CTL	PRJNA589675	WGBS
SRR10447474	Cd8+PD1+Tim3+	CD8+T-cells	exausted CTL	PRJNA589675	WGBS
SRR10447476	Cd8+PD1+Tim3+	CD8+T-cells	exausted CTL	PRJNA589675	WGBS
SRR10447482	Cd8+CD28+PD1+Tim3-	CD8+T-cells	exausted CTL	PRJNA589675	WGBS
SRR10447487	Cd8+CD28+PD1+Tim3-	CD8+T-cells	exausted CTL	PRJNA589675	WGBS
SRR10447485	Cd8+CD28+PD1+Tim3-	CD8+T-cells	exausted CTL	PRJNA589675	WGBS
SRR10447486	Cd8+CD28+PD1+Tim3-	CD8+T-cells	exausted CTL	PRJNA589675	WGBS
SRR10447492	Cd8+CD28+PD1+Tim3-	CD8+T-cells	exausted CTL	PRJNA589675	WGBS
SRR10447488	Cd8+CD28+PD1+Tim3-	CD8+T-cells	exausted CTL	PRJNA589675	WGBS	Test
SRR10447489	Cd8+CD28+PD1+Tim3-	CD8+T-cells	exausted CTL	PRJNA589675	WGBS	Test
SRR10447490	Cd8+CD28+PD1+Tim3-	CD8+T-cells	exausted CTL	PRJNA589675	WGBS
SRR10447483	Cd8+CD28+PD1+Tim3-	CD8+T-cells	exausted CTL	PRJNA589675	WGBS
SRR10447491	Cd8+CD28+PD1+Tim3-	CD8+T-cells	exausted CTL	PRJNA589675	WGBS
SRR10447484	Cd8+CD28+PD1+Tim3-	CD8+T-cells	exausted CTL	PRJNA589675	WGBS
SRR10447473	Cd8+PD1+Tim3+	CD8+T-cells	exausted CTL	PRJNA589675	WGBS
SRR10447471	Cd8+PD1+Tim3+	CD8+T-cells	exausted CTL	PRJNA589675	WGBS
SRR10447472	Cd8+PD1+Tim3+	CD8+T-cells	exausted CTL	PRJNA589675	WGBS
02_T172_exCD8	exausted CTL	CD8+T-cells	exausted CTL	original	WGBS	Train
SRR10447461	Cd8+PD1+Tim3+	CD8+T-cells	exausted CTL	PRJNA589675	WGBS	Test
SRR10447462	Cd8+PD1+Tim3+	CD8+T-cells	exausted CTL	PRJNA589675	WGBS
SRR10447465	Cd8+PD1+Tim3+	CD8+T-cells	exausted CTL	PRJNA589675	WGBS	Test
SRR10447466	Cd8+PD1+Tim3+	CD8+T-cells	exausted CTL	PRJNA589675	WGBS
SRR10447463	Cd8+PD1+Tim3+	CD8+T-cells	exausted CTL	PRJNA589675	WGBS	Test
02_T178_exCD8	exausted CTL	CD8+T-cells	exausted CTL	original	WGBS	Train
SRR10447468	Cd8+PD1+Tim3+	CD8+T-cells	exausted CTL	PRJNA589675	WGBS	Test
SRR10447469	Cd8+PD1+Tim3+	CD8+T-cells	exausted CTL	PRJNA589675	WGBS
SRR10447470	Cd8+PD1+Tim3+	CD8+T-cells	exausted CTL	PRJNA589675	WGBS
05_T176_exCD8	exausted CTL	CD8+T-cells	exausted CTL	original	WGBS	Train
SRR10447467	Cd8+PD1+Tim3+	CD8+T-cells	exausted CTL	PRJNA589675	WGBS	Test
GSM1672214	NKcell_stringent_FACS_ind12	NK-cells	NK-cells	GSE68456	450K
GSM861682	CD56+_6	NK-cells	NK-cells	GSE35069	450K
GSM861678	CD56+_2	NK-cells	NK-cells	GSE35069	450K
GSM861681	CD56+_5	NK-cells	NK-cells	GSE35069	450K
GSM2325067_NK_1000_D2	NK-cells	NK-cells	NK-cells	BLUEPRINT	WGBS	Train
GSM2325068_NK_1000_D3	NK-cells	NK-cells	NK-cells	BLUEPRINT	WGBS	Train
GSM2325069_NK_1000_D1	NK-cells	NK-cells	NK-cells	BLUEPRINT	WGBS	Train
GSM861680	CD56+_4	NK-cells	NK-cells	GSE35069	450K
GSM861679	CD56+_3	NK-cells	NK-cells	GSE35069	450K
GSM861677	CD56+_1	NK-cells	NK-cells	GSE35069	450K
GSM1672181	NKcell_stringent_FACS_ind7	NK-cells	NK-cells	GSE68456	450K
GSM5652300	Blood-NK	NK-cells	NK-cells	GSE186458	WGBS	Test
GSM1672174	NKcell_stringent_FACS_ind6	NK-cells	NK-cells	GSE68456	450K
GSM5652301	Blood-NK	NK-cells	NK-cells	GSE186458	WGBS	Test
C002CTA1bs	cytotoxic CD56-dim natural killer cell	NK-cells	NK-cells	BLUEPRINT	WGBS	Train
GSM1672188	NKcell_stringent_FACS_ind8	NK-cells	NK-cells	GSE68456	450K
ENCFF435ETE	natural killer cell	NK-cells	NK-cells	Roadmap	WGBS	Train
GSM1672194	NKcell_stringent_FACS_ind9	NK-cells	NK-cells	GSE68456	450K
GSM1672201	NKcell_stringent_FACS_ind10	NK-cells	NK-cells	GSE68456	450K
C006G551	cytotoxic CD56-dim natural killer cell	NK-cells	NK-cells	BLUEPRINT	WGBS	Train
GSM5652299	Blood-NK	NK-cells	NK-cells	GSE186458	WGBS	Test
201870610111_R07C01	NK	NK-cells	NK-cells	GSE167998	EPIC

## Sheet: S2 Data Source
Project/Accession	Authors	Title	Journal	Year	DOI
ENCODE	The ENCODE Project Consortium. et al.,	Expanded encyclopaedias of DNA elements in the human and mouse genomes	Nature	2020	https://doi.org/10.1038/s41586-020-2493-4
Roadmap	Roadmap Epigenomics Consortium et al.,	Integrative analysis of 111 reference human epigenomes	Nature	2015	https://doi.org/10.1038/nature14248
AMED-CREST (JGAD000026)	Yae Kanai et al.,	Multilayer-omics analyses of human cancers: exploration of biomarkers and drug targets based on the activities of the International Human Epigenome Consortium	Front. Genet.	2014	https://doi.org/10.3389/fgene.2014.00024
BLUEPRINT	Ronald P. Schuyler et al.,	Distinct Trends of DNA Methylation Patterning in the Innate and Adaptive Immune Systems	Cell Reports	2016	https://doi.org/10.1016/j.celrep.2016.10.054
GSE186458	Netanel Loyfer et al.,	A DNA methylation atlas of normal human cell types	Nature	2023	https://doi.org/10.1038/s41586-022-05580-6
PRJNA437062	Stephen T Bradford et al.,	Methylome and transcriptome maps of human visceral and subcutaneous adipocytes reveal key epigenetic differences at developmental genes	Sci Rep.	2019	https://doi.org/10.1038/s41598-019-45777-w
PRJNA574550	Catherine Do et al.,	Allele-specific DNA methylation is increased in cancers and its dense mapping in normal plus neoplastic cells increases the yield of disease-associated regulatory SNPs	Genome Biology	2020	https://doi.org/10.1186/s13059-020-02059-3
PRJNA379177	Lindsay F Rizzardi et al.,	Neuronal brain-region-specific DNA methylation and chromatin accessibility are associated with neuropsychiatric trait heritability	Nat Neurosci.	2019	https://doi.org/10.1038/s41593-018-0297-8
PRJNA756973	Kathryn Vaillancourt et al.,	Methylation of the tyrosine hydroxylase gene is dysregulated by cocaine dependence in the human striatum	iScience	2021	https://doi.org/10.1016%2Fj.isci.2021.103169
PRJNA645607	Devin Rocks et al.,	Cell type-specific chromatin accessibility analysis in the mouse and human brain	Epigenetics	2022	https://doi.org/10.1080%2F15592294.2021.1896983
PRJNA629858	Adam D. Ewing et al.,	Nanopore Sequencing Enables Comprehensive Transposable Element Epigenomic Profiling	Molecular Cell	2020	https://doi.org/10.1016/j.molcel.2020.10.024
PRJNA556128	Liming Li et al.,	UVB induces cutaneous squamous cell carcinoma progression by de novo ID4 methylation via methylation regulating enzymes.	EbioMedicine	2020	https://doi.org/10.1016/j.ebiom.2020.102835
PRJNA230619	Amy R Vandiver et al.,	Age and sun exposure-related widespread genomic blocks of hypomethylation in nonmalignant skin	Genome Biology	2015	https://doi.org/10.1186/s13059-015-0644-y
PRJNA630082	Wei Cao et al.,	Multi-faceted epigenetic dysregulation of gene expression promotes esophageal squamous cell carcinoma	Nature Communications	2020	https://doi.org/10.1038/s41467-020-17227-z
GSE156299	Benjamin Goeppert et al.,	Integrative analysis reveals early and distinct genetic and epigenetic changes in intraductal papillary and tubulopapillary cholangiocarcinogenesis	Gut	2022	https://doi.org/10.1136/gutjnl-2020-322983
GSE89803	Apinya Jusakul et al.,	Whole-Genome and Epigenomic Landscapes of Etiologically Distinct Subtypes of Cholangiocarcinoma	Cancer Discov.	2017	https://doi.org/10.1158/2159-8290.cd-17-0368
PRJNA421266	John H Yim et al.,	Identification of Tissue-Specific DNA Methylation Signatures for Thyroid Nodule Diagnostics	Clin Cancer Res.	2019	https://doi.org/10.1158/1078-0432.ccr-18-0841
PRJNA171703	Diane I Schroeder	The human placenta methylome	Proc Natl Acad Sci U S A	2013	https://doi.org/10.1073/pnas.1215145110
PRJNA432710	Sarah A Bowden et al.,	Extensive Inter-Cyst DNA Methylation Variation in Autosomal Dominant Polycystic Kidney Disease Revealed by Genome Scale Sequencing	Front Genet	2020	https://doi.org/10.3389/fgene.2020.00348
PRJNA715028	Qixun Fang et al.,	Improved urine DNA methylation panel for early bladder cancer detection	BMC Cancer	2022	https://doi.org/10.1186/s12885-022-09268-y
PRJNA413840	Ksenia Skvortsova et al.,	DNA Hypermethylation Encroachment at CpG Island Borders in Cancer Is Predisposed by H3K4 Monomethylation Patterns	Cancer Cell	2019	https://doi.org/10.1016/j.ccell.2019.01.004
E-MTAB-2014	I-Hsuan Lin et al.,	Hierarchical Clustering of Breast Cancer Methylomes Revealed Differentially Methylated and Expressed Breast Cancer Genes	PLOS ONE	2015	https://doi.org/10.1371/journal.pone.0118453
PRJNA430908	Xiao Dong et al.,	Global, integrated analysis of methylomes and transcriptomes from laser capture microdissected bronchial and alveolar cells in human lung	Epigenetics	2018	https://doi.org/10.1080/15592294.2018.1441650
PRJNA338951	Dilys Lam et al.,	Comprehensive evaluation of targeted multiplex bisulphite PCR sequencing for validation of DNA methylation biomarker panels	Clin Epigenetics	2020	https://doi.org/10.1186/s13148-020-00880-y
GSE63409	Namyoung Jung et al.,	An LSC epigenetic signature is largely mutation independent and implicates the HOXA cluster in AML pathogenesis	Nature Communications	2015	https://doi.org/10.1038/ncomms9489
GSE68456	Olivia M de Goede et al.,	Nucleated red blood cells impact DNA methylation and expression analyses of cord blood hematopoietic cells	Clin Epigenetics	2015	https://doi.org/10.1186/s13148-015-0129-6
GSE35069	Lovisa E Reinius et al.,	Differential DNA methylation in purified human blood cells: implications for cell lineage and studies on disease susceptibility	PLOS ONE	2012	https://doi.org/10.1371/journal.pone.0041361
GSE167998	Lucas A Salas et al.,	Enhanced cell deconvolution of peripheral blood using DNA methylation for high-resolution immune profiling	Nature Communications	2022	https://doi.org/10.1038/s41467-021-27864-7
PRJNA254517	Aniruddha Chatterjee et al.,	Genome-wide DNA methylation map of human neutrophils reveals widespread inter-individual epigenetic variation	Sci Rep.	2015	https://doi.org/10.1038/srep17328
GSE59796	Xue Zhang et al.,	DNA methylation dynamics during ex vivo differentiation and maturation of human dendritic cells	Epigenetics Chromatin	2014	https://doi.org/10.1186/1756-8935-7-21
PRJNA270817	Alain Pacis et al.,	Bacterial infection remodels the DNA methylation landscape of human dendritic cells	Genome Res.	2015	https://doi.org/10.1101/gr.192005.115
JGAS00000000145	Naganari Ohkura et al.,	Regulatory T Cell-Specific Epigenomic Region Variants Are a Key Determinant of Susceptibility to Common Autoimmune Diseases	Immunity	2020	https://doi.org/10.1016/j.immuni.2020.04.006
GSE49667	Yuxia Zhang et al.,	Genome-wide DNA methylation analysis identifies hypomethylated genes regulated by FOXP3 in human regulatory T cells	Blood	2013	https://doi.org/10.1182/blood-2013-02-481788
PRJNA758558	Caitlin C Zebley et al.,	Proinflammatory cytokines promote TET2-mediated DNA demethylation during CD8 T cell effector differentiation	Cell Reports	2021	https://doi.org/10.1016/j.celrep.2021.109796
PRJNA604599	Hossam A Abdelsamed et al.,	Beta cell-specific CD8+ T cells maintain stem cell memory-associated epigenetic programs during type 1 diabetes	Nat Immunol	2020	https://doi.org/10.1038/s41590-020-0633-5
PRJNA386366	Hossam A Abdelsamed et al.,	Human memory CD8 T cell effector potential is epigenetically preserved during in vivo homeostasis	J Exp Med.	2017	https://doi.org/10.1084/jem.20161760
PRJNA589675	Caroline S Jansen et al.,	An intra-tumoral niche maintains and differentiates stem-like CD8 T cells	Nature	2019	https://doi.org/10.1038/s41586-019-1836-5
220131_hWGBS_GES_skL_FFPE_saito	This paper
211228_hWGBS_cDC2_GYN.GES.SCC.Mel_DNBseq	This paper
original	This paper

## Sheet: S3 ICC patients
Variables	No. of Patients (n=72)
Sex
Male / Female	43/ 29
Age (years) mean (min-max)	68 (32-83)
Tumor Diameter (cm) mean (min-max)	4.0 (1.2-15)
No. of tumors
Single / Multiple	58 / 14
Lymph node metastasis	20 (27.8 %)
Histologic differentiation
Well / Moderate / Poor	6 / 46 / 20
Stage*
I / II / III / IVa/ IVb	3/21/20/22/6
* Stage classification by The Liver Cancer Study Group of Japan.
